# Supplementary material for: The origin of the Moon’s Earth-like tungsten isotopic composition from dynamical and geochemical modeling
Source: Nat Commun. 2021 Jan 4;12:35. doi: 10.1038/s41467-020-20266-1 (PMC7782809; doi:10.1038/s41467-020-20266-1)
Supplement: Supplementary file 4 — Supplementary Data 1 [file 41467_2020_20266_MOESM4_ESM.xlsx]

## Sheet: Sheet1
simulation type	simulation name	k	Earth e182W	Moon e182W	Earth fHf/W	Moon fHf/W
CJS	cjs1	0.1	8.38141	6.2471	13.485	11.0063
CJS	cjs2	0.1	13.5637	5.52844	19.2671	7.30791
CJS	cjs3	0.1	6.19679	5.07898	9.23752	5.58797
CJS	cjs4	0.1	7.10998	4.9777	11.0629	5.73541
CJS	cjs6	0.1	7.20805	5.08657	14.9902	5.98757
CJS	cjs7	0.1	13.7528	7.8606	23.4018	12.9647
CJS	cjs8	0.1	5.36345	4.23318	11.5384	5.21424
CJS	cjs9	0.1	5.38499	5.09042	22.3513	5.77252
CJS	cjs10	0.1	16.0587	7.72116	24.46	14.3029
CJS	cjs11	0.1	7.92084	5.10759	8.83963	5.62368
CJS	cjs13	0.1	6.84531	3.9627	10.8133	5.39549
CJS	cjs18	0.1	5.87549	3.84501	8.2506	5.60697
CJS	cjs21	0.1	9.7181	5.04891	11.5472	5.7027
CJS	cjs22	0.1	4.93603	1.97224	20.0742	33.1218
CJS	cjs23	0.1	13.1061	5.14309	16.7918	5.68242
CJS	cjs24	0.1	8.37355	5.19013	17.7802	5.52069
CJS	cjs25	0.1	6.59897	5.05992	14.5548	5.74929
CJS	cjs26	0.1	6.47339	4.9877	9.25668	5.67799
CJS	cjs27	0.1	5.91467	6.14685	15.3906	25.004
CJS	cjs28	0.1	4.69504	2.15816	11.7654	27.3715
CJS	cjs29	0.1	5.45148	5.00441	9.50854	5.43043
CJS	cjs32	0.1	10.5733	5.17595	13.957	5.9789
CJS	cjs33	0.1	9.16677	3.82571	17.8782	5.11222
CJS	cjs35	0.1	4.89732	3.8869	14.9901	9.98179
CJS	cjs36	0.1	7.82559	6.13455	15.7474	33.9348
CJS	cjs37	0.1	7.83646	4.94249	13.4207	5.57378
CJS	cjs38	0.1	5.70182	4.96039	8.04439	5.71414
CJS	cjs39	0.1	8.83826	5.03651	12.5526	5.70913
CJS	cjs40	0.1	17.1291	5.15594	21.1251	5.63206
CJS	cjs41	0.1	5.73113	3.112	16.3267	22.953
CJS	cjs42	0.1	8.31838	6.10085	15.5824	6.47762
CJS	cjs43	0.1	57.5225	24.882	100.044	35.4686
CJS	cjs45	0.1	7.28075	3.83244	9.15699	29.9948
CJS	cjs46	0.1	8.29035	5.14288	13.3545	5.51775
CJS	cjs47	0.1	6.84057	5.17611	14.7936	5.49532
CJS	cjs48	0.1	6.14321	4.21788	11.811	6.94007
CJS	cjs49	0.1	5.98754	6.57908	9.38951	15.5055
CJS	cjs50	0.1	5.71057	4.03145	9.61509	5.18359
CJS	cjs1	0.15	5.40339	5.42331	12.6798	11.9771
CJS	cjs2	0.15	9.98363	5.05469	19.4343	7.41021
CJS	cjs3	0.15	4.63568	4.945	8.77968	5.56263
CJS	cjs4	0.15	4.4951	4.74051	9.73469	5.74204
CJS	cjs6	0.15	5.74946	4.80692	15.7934	6.02689
CJS	cjs7	0.15	9.69268	7.64863	25.8025	14.618
CJS	cjs8	0.15	2.80927	3.79397	10.6733	5.08378
CJS	cjs9	0.15	3.96444	4.86835	24.6554	5.73343
CJS	cjs10	0.15	12.4453	7.493	27.3387	15.7708
CJS	cjs11	0.15	6.49517	4.97245	8.08254	5.60459
CJS	cjs13	0.15	4.45005	3.37869	10.2461	5.29635
CJS	cjs18	0.15	3.73481	3.16478	7.595	5.40472
CJS	cjs21	0.15	7.75933	4.83479	11.3076	5.68584
CJS	cjs22	0.15	3.24824	1.84839	22.4803	33.3362
CJS	cjs23	0.15	10.6935	4.99896	17.7446	5.64636
CJS	cjs24	0.15	6.69109	5.14828	19.4527	5.50096
CJS	cjs25	0.15	4.63697	4.82204	14.7823	5.67627
CJS	cjs26	0.15	4.26418	4.71648	8.09979	5.62229
CJS	cjs27	0.15	2.8854	4.04112	14.1298	26.1323
CJS	cjs28	0.15	2.81995	1.23704	11.8665	28.1677
CJS	cjs29	0.15	3.58361	4.89448	8.97626	5.38294
CJS	cjs32	0.15	7.7287	4.94247	13.3488	6.00222
CJS	cjs33	0.15	5.94431	3.25899	17.8454	4.98681
CJS	cjs35	0.15	2.74002	3.07107	15.4734	10.1945
CJS	cjs36	0.15	4.38863	4.76717	14.4513	34.2328
CJS	cjs37	0.15	5.47803	4.74445	12.874	5.54935
CJS	cjs38	0.15	3.78381	4.718	7.3299	5.70283
CJS	cjs39	0.15	6.02455	4.82442	11.8703	5.70227
CJS	cjs40	0.15	13.8789	5.02233	23.0418	5.618
CJS	cjs41	0.15	3.30187	2.32654	16.3111	24.1658
CJS	cjs42	0.15	6.68939	5.95958	16.7163	6.62717
CJS	cjs43	0.15	89.8799	24.6952	160.975	35.7882
CJS	cjs45	0.15	5.07481	2.58268	8.22212	30.5437
CJS	cjs46	0.15	5.87584	5.07972	12.9572	5.50087
CJS	cjs47	0.15	5.13063	5.10778	16.0464	5.47148
CJS	cjs48	0.15	3.63189	3.33077	11.3057	6.95741
CJS	cjs49	0.15	3.70189	4.9437	8.48548	16.7795
CJS	cjs50	0.15	3.38113	3.51828	8.21468	5.02595
CJS	cjs1	0.2	3.69301	4.75424	12.0912	12.7096
CJS	cjs2	0.2	7.73643	4.67175	19.4594	7.4688
CJS	cjs3	0.2	3.65768	4.81285	8.43606	5.55075
CJS	cjs4	0.2	3.11601	4.49719	8.92716	5.72893
CJS	cjs6	0.2	4.87319	4.54277	16.539	6.07085
CJS	cjs7	0.2	7.70947	7.43405	28.1292	15.9566
CJS	cjs8	0.2	1.77111	3.42298	10.4794	4.96432
CJS	cjs9	0.2	3.24479	4.67106	25.92	5.7398
CJS	cjs10	0.2	10.1088	7.166	29.8226	16.7389
CJS	cjs11	0.2	5.45667	4.84612	7.48239	5.59458
CJS	cjs13	0.2	3.12258	2.90828	9.87105	5.20798
CJS	cjs18	0.2	2.55819	2.65516	7.21056	5.29803
CJS	cjs21	0.2	6.31694	4.62652	11.1422	5.69162
CJS	cjs22	0.2	2.7167	1.78694	25.5191	33.4201
CJS	cjs23	0.2	9.02392	4.86969	18.5901	5.63818
CJS	cjs24	0.2	5.63992	5.10705	20.5321	5.47961
CJS	cjs25	0.2	3.75546	4.63555	15.057	5.71379
CJS	cjs26	0.2	3.06719	4.4486	7.45198	5.55921
CJS	cjs27	0.2	1.64509	3.10348	13.8432	26.737
CJS	cjs28	0.2	1.93573	0.811516	12.3925	28.6075
CJS	cjs29	0.2	2.58841	4.77304	8.6793	5.32899
CJS	cjs32	0.2	5.83131	4.72977	12.8643	6.03084
CJS	cjs33	0.2	4.03789	2.79641	17.6786	4.89026
CJS	cjs35	0.2	1.72925	2.55574	16.1183	10.3465
CJS	cjs36	0.2	3.06914	4.14256	14.2335	34.336
CJS	cjs37	0.2	4.44513	4.55582	12.6527	5.49747
CJS	cjs38	0.2	2.70693	4.4767	6.85254	5.70709
CJS	cjs39	0.2	4.4293	4.61046	11.309	5.67309
CJS	cjs40	0.2	11.3034	4.88812	24.4589	5.54797
CJS	cjs41	0.2	2.319	1.95004	17.1241	25.0378
CJS	cjs42	0.2	6.12395	5.82106	18.5655	6.76324
CJS	cjs43	0.2	117.189	24.6664	211.493	35.9271
CJS	cjs45	0.2	3.80128	1.83549	7.59212	31.0037
CJS	cjs46	0.2	4.56758	5.01846	13.1437	5.48391
CJS	cjs47	0.2	4.17446	5.03524	17.0975	5.43552
CJS	cjs48	0.2	2.38906	2.69475	11.1672	7.06697
CJS	cjs49	0.2	2.41388	3.77629	7.8238	17.7749
CJS	cjs50	0.2	2.21411	3.09507	7.35163	4.92444
CJS	cjs1	0.25	2.61868	4.15429	11.6647	13.3066
CJS	cjs2	0.25	6.28385	4.37196	19.3174	7.53953
CJS	cjs3	0.25	2.96537	4.68387	8.08529	5.49745
CJS	cjs4	0.25	2.3121	4.28815	8.32829	5.73524
CJS	cjs6	0.25	4.19522	4.29892	16.9148	6.10668
CJS	cjs7	0.25	6.63406	7.06752	29.9523	17.1196
CJS	cjs8	0.25	1.26497	3.12513	10.3103	4.86808
CJS	cjs9	0.25	2.69486	4.48569	26.2433	5.7154
CJS	cjs10	0.25	8.54014	6.8081	31.6293	17.5676
CJS	cjs11	0.25	4.64257	4.72674	6.95033	5.57322
CJS	cjs13	0.25	2.30599	2.51989	9.45853	5.15555
CJS	cjs18	0.25	1.84644	2.27767	6.91589	5.19769
CJS	cjs21	0.25	5.2422	4.43945	10.9523	5.64768
CJS	cjs22	0.25	2.45388	1.7397	27.7863	33.4877
CJS	cjs23	0.25	7.69414	4.75866	19.0063	5.63178
CJS	cjs24	0.25	4.81649	5.0732	21.0637	5.46827
CJS	cjs25	0.25	3.18259	4.43529	14.9465	5.69416
CJS	cjs26	0.25	2.3268	4.29079	7.00245	5.59545
CJS	cjs27	0.25	1.04348	2.57935	13.7773	27.0792
CJS	cjs28	0.25	1.4318	0.591411	12.8703	28.7997
CJS	cjs29	0.25	1.9868	4.68014	8.34427	5.28407
CJS	cjs32	0.25	4.56652	4.51941	12.3452	6.07726
CJS	cjs33	0.25	2.90042	2.42763	17.3059	4.78631
CJS	cjs35	0.25	1.1671	2.19618	16.7987	10.5489
CJS	cjs36	0.25	2.40895	3.78999	14.1259	34.3723
CJS	cjs37	0.25	3.77242	4.37523	12.308	5.4839
CJS	cjs38	0.25	2.04219	4.27013	6.51796	5.67315
CJS	cjs39	0.25	3.4586	4.42549	10.7941	5.67248
CJS	cjs40	0.25	9.33234	4.74554	25.0987	5.54813
CJS	cjs41	0.25	1.82872	1.74885	17.8128	25.538
CJS	cjs42	0.25	5.81319	5.67919	19.8185	6.88366
CJS	cjs43	0.25	136.202	24.6516	246.544	36.0019
CJS	cjs45	0.25	2.98514	1.45164	7.11157	31.2258
CJS	cjs46	0.25	3.75713	4.95978	13.2099	5.46906
CJS	cjs47	0.25	3.57324	4.97319	18.1115	5.41837
CJS	cjs48	0.25	1.68248	2.22876	11.1195	7.21584
CJS	cjs49	0.25	1.66456	3.00687	7.27524	18.3459
CJS	cjs50	0.25	1.56521	2.74782	6.7061	4.81016
CJS	cjs1	0.3	1.90389	3.61711	11.5113	13.9302
CJS	cjs2	0.3	5.27686	4.13013	19.3574	7.56088
CJS	cjs3	0.3	2.43964	4.57337	7.82905	5.50074
CJS	cjs4	0.3	1.79037	4.08738	8.01295	5.69455
CJS	cjs6	0.3	3.6279	4.05876	17.2553	6.17588
CJS	cjs7	0.3	6.06642	6.69207	32.1533	18.1697
CJS	cjs8	0.3	0.965214	2.86725	10.4131	4.81535
CJS	cjs9	0.3	2.26017	4.31157	26.5904	5.70178
CJS	cjs10	0.3	7.48142	6.4684	33.7474	18.3918
CJS	cjs11	0.3	4.01739	4.61092	6.58911	5.56572
CJS	cjs13	0.3	1.74198	2.19659	9.20493	5.11132
CJS	cjs18	0.3	1.37121	1.98099	6.7764	5.14301
CJS	cjs21	0.3	4.41102	4.27483	10.8251	5.614
CJS	cjs22	0.3	2.31361	1.71392	30.2891	33.5172
CJS	cjs23	0.3	6.6114	4.63671	19.5032	5.62356
CJS	cjs24	0.3	4.13964	5.03206	21.4821	5.44534
CJS	cjs25	0.3	2.76158	4.27222	14.9266	5.64274
CJS	cjs26	0.3	1.81645	4.13968	6.76626	5.53074
CJS	cjs27	0.3	0.695462	2.22016	14.1659	27.3658
CJS	cjs28	0.3	1.10669	0.455713	13.6127	28.9196
CJS	cjs29	0.3	1.57949	4.57414	8.1606	5.23985
CJS	cjs32	0.3	3.64898	4.32598	12.0092	6.1103
CJS	cjs33	0.3	2.13466	2.11375	17.2011	4.74151
CJS	cjs35	0.3	0.820451	1.94146	17.6444	10.6413
CJS	cjs36	0.3	2.01418	3.64097	14.3746	34.37
CJS	cjs37	0.3	3.27876	4.20868	12.1155	5.44223
CJS	cjs38	0.3	1.5904	4.05953	6.3095	5.6875
CJS	cjs39	0.3	2.78947	4.20801	10.4591	5.72427
CJS	cjs40	0.3	7.81171	4.63126	25.9142	5.52751
CJS	cjs41	0.3	1.55751	1.62383	18.9797	25.9542
CJS	cjs42	0.3	5.7281	5.55721	21.2517	7.04293
CJS	cjs43	0.3	155.773	24.6526	282.448	36.0632
CJS	cjs45	0.3	2.41443	1.19753	6.80931	31.3931
CJS	cjs46	0.3	3.21109	4.89876	13.5633	5.45562
CJS	cjs47	0.3	3.15796	4.90549	19.0298	5.38294
CJS	cjs48	0.3	1.24088	1.88689	11.274	7.39453
CJS	cjs49	0.3	1.18867	2.441	6.94946	18.8241
CJS	cjs50	0.3	1.1525	2.4499	6.30178	4.75326
CJS	cjs1	0.35	1.44309	3.15722	11.1399	14.4568
CJS	cjs2	0.35	4.56338	3.91629	19.0773	7.67369
CJS	cjs3	0.35	2.03637	4.45254	7.5917	5.45617
CJS	cjs4	0.35	1.44345	3.88905	7.62865	5.71086
CJS	cjs6	0.35	3.13754	3.86105	17.0586	6.16379
CJS	cjs7	0.35	5.63351	6.46305	32.8866	18.9574
CJS	cjs8	0.35	0.762975	2.64752	10.1809	4.7489
CJS	cjs9	0.35	1.88989	4.15222	26.2278	5.71846
CJS	cjs10	0.35	6.68794	6.14378	34.7088	19.0538
CJS	cjs11	0.35	3.50261	4.50113	6.18991	5.54888
CJS	cjs13	0.35	1.35456	1.92939	8.86269	5.06444
CJS	cjs18	0.35	1.04822	1.73515	6.6361	5.15893
CJS	cjs21	0.35	3.75296	4.09357	10.5712	5.61611
CJS	cjs22	0.35	2.17186	1.68785	31.5068	33.543
CJS	cjs23	0.35	5.71714	4.53009	19.5125	5.60051
CJS	cjs24	0.35	3.57315	4.99505	21.4281	5.42853
CJS	cjs25	0.35	2.39593	4.0797	14.5259	5.68709
CJS	cjs26	0.35	1.45924	3.95607	6.47778	5.6143
CJS	cjs27	0.35	0.497576	1.98398	14.1176	27.4936
CJS	cjs28	0.35	0.884353	0.352003	14.0439	29.0914
CJS	cjs29	0.35	1.27982	4.47166	7.87121	5.1732
CJS	cjs32	0.35	2.99174	4.14413	11.4951	6.1454
CJS	cjs33	0.35	1.64696	1.86261	16.695	4.62494
CJS	cjs35	0.35	0.600552	1.72483	18.1181	10.9129
CJS	cjs36	0.35	1.72434	3.35506	14.1358	34.4109
CJS	cjs37	0.35	2.85047	4.04578	11.6384	5.41272
CJS	cjs38	0.35	1.27657	3.87388	6.0816	5.64001
CJS	cjs39	0.35	2.3137	4.07186	10.0045	5.62734
CJS	cjs40	0.35	6.6536	4.50995	26.1217	5.51108
CJS	cjs41	0.35	1.38028	1.54525	19.4878	26.1686
CJS	cjs42	0.35	5.53216	5.4324	21.6408	7.16075
CJS	cjs43	0.35	164.795	24.6562	299.067	36.09
CJS	cjs45	0.35	2.00199	0.973471	6.46124	31.6293
CJS	cjs46	0.35	2.78816	4.8418	13.4407	5.4304
CJS	cjs47	0.35	2.82717	4.84387	19.5267	5.36404
CJS	cjs48	0.35	0.964609	1.64003	11.1713	7.50918
CJS	cjs49	0.35	0.884102	2.02886	6.58254	19.2015
CJS	cjs50	0.35	0.887215	2.20109	5.89557	4.6708
CJS	cjs1	0.4	1.10776	2.71714	10.9851	15.083
CJS	cjs2	0.4	4.0315	3.75094	19.057	7.8291
CJS	cjs3	0.4	1.70994	4.35169	7.39067	5.44137
CJS	cjs4	0.4	1.19117	3.73222	7.40561	5.66162
CJS	cjs6	0.4	2.7196	3.65579	17.0579	6.2268
CJS	cjs7	0.4	5.40343	6.23478	34.0776	19.7843
CJS	cjs8	0.4	0.615419	2.44961	10.1568	4.74083
CJS	cjs9	0.4	1.58918	3.97301	26.2085	5.75397
CJS	cjs10	0.4	6.15239	5.71037	36.2276	20.0832
CJS	cjs11	0.4	3.09712	4.39286	5.91973	5.5432
CJS	cjs13	0.4	1.06395	1.70535	8.64601	5.03121
CJS	cjs18	0.4	0.813475	1.54275	6.57397	5.14616
CJS	cjs21	0.4	3.23424	3.9409	10.377	5.61926
CJS	cjs22	0.4	2.07668	1.66761	33.0799	33.5586
CJS	cjs23	0.4	4.97135	4.43384	19.6468	5.59193
CJS	cjs24	0.4	3.10291	4.95802	21.5014	5.41484
CJS	cjs25	0.4	2.10459	3.91581	14.2911	5.67723
CJS	cjs26	0.4	1.18861	3.84486	6.31963	5.58941
CJS	cjs27	0.4	0.363849	1.79651	14.3767	27.6326
CJS	cjs28	0.4	0.721515	0.284858	14.6257	29.1693
CJS	cjs29	0.4	1.05499	4.3789	7.68189	5.13755
CJS	cjs32	0.4	2.47466	3.97749	11.1404	6.16248
CJS	cjs33	0.4	1.27892	1.6395	16.4935	4.58684
CJS	cjs35	0.4	0.44777	1.55586	18.7871	11.0716
CJS	cjs36	0.4	1.51151	3.2137	14.1657	34.4258
CJS	cjs37	0.4	2.50252	3.89097	11.332	5.40119
CJS	cjs38	0.4	1.03988	3.68487	5.97348	5.65584
CJS	cjs39	0.4	1.94721	3.93131	9.70366	5.57348
CJS	cjs40	0.4	5.74339	4.40293	26.4176	5.46297
CJS	cjs41	0.4	1.27569	1.48896	20.3223	26.4452
CJS	cjs42	0.4	5.45154	5.31563	22.1913	7.27949
CJS	cjs43	0.4	176.469	24.6584	319.929	36.1193
CJS	cjs45	0.4	1.68631	0.831584	6.25063	31.7729
CJS	cjs46	0.4	2.46322	4.78773	13.504	5.41772
CJS	cjs47	0.4	2.56442	4.78037	19.9337	5.33765
CJS	cjs48	0.4	0.770426	1.44548	11.3132	7.76388
CJS	cjs49	0.4	0.671632	1.70591	6.34882	19.5884
CJS	cjs50	0.4	0.697322	1.98773	5.62087	4.5983
CJS	cjs1	0.45	0.864547	2.37868	10.978	15.5398
CJS	cjs2	0.45	3.6237	3.62594	19.2275	7.97215
CJS	cjs3	0.45	1.44111	4.24332	7.27109	5.42322
CJS	cjs4	0.45	0.995784	3.54086	7.32981	5.74599
CJS	cjs6	0.45	2.36554	3.47038	17.1332	6.25364
CJS	cjs7	0.45	5.32095	6.02462	35.7566	20.6826
CJS	cjs8	0.45	0.503796	2.28659	10.1804	4.68377
CJS	cjs9	0.45	1.3462	3.85114	26.2311	5.69087
CJS	cjs10	0.45	5.75077	5.57649	37.8214	20.6576
CJS	cjs11	0.45	2.75875	4.29347	5.70221	5.52653
CJS	cjs13	0.45	0.847345	1.51266	8.46402	4.99627
CJS	cjs18	0.45	0.639053	1.37924	6.59797	5.21904
CJS	cjs21	0.45	2.80426	3.79002	10.3238	5.60326
CJS	cjs22	0.45	2.01575	1.65699	35.1237	33.558
CJS	cjs23	0.45	4.33713	4.32739	19.9114	5.5924
CJS	cjs24	0.45	2.69992	4.92307	21.6917	5.39439
CJS	cjs25	0.45	1.86273	3.76179	14.1518	5.66243
CJS	cjs26	0.45	0.979147	3.70475	6.2628	5.70648
CJS	cjs27	0.45	0.268962	1.64121	14.9308	27.7967
CJS	cjs28	0.45	0.597683	0.233996	15.4343	29.242
CJS	cjs29	0.45	0.88223	4.29435	7.58047	5.09481
CJS	cjs32	0.45	2.05457	3.80788	10.9201	6.2195
CJS	cjs33	0.45	0.999652	1.44463	16.4673	4.58457
CJS	cjs35	0.45	0.340116	1.43005	19.5511	11.1125
CJS	cjs36	0.45	1.3467	3.09429	14.4119	34.4272
CJS	cjs37	0.45	2.21193	3.74742	11.1427	5.37022
CJS	cjs38	0.45	0.859111	3.52541	5.88045	5.62448
CJS	cjs39	0.45	1.65541	3.7718	9.50047	5.60739
CJS	cjs40	0.45	5.00349	4.29801	27.0032	5.47447
CJS	cjs41	0.45	1.21721	1.45159	21.5017	26.6627
CJS	cjs42	0.45	5.40569	5.20854	22.8373	7.42065
CJS	cjs43	0.45	189.97	24.67	345.143	36.1479
CJS	cjs45	0.45	1.43855	0.722654	6.12438	31.8979
CJS	cjs46	0.45	2.19918	4.73295	13.6899	5.39981
CJS	cjs47	0.45	2.36229	4.72215	20.7407	5.3125
CJS	cjs48	0.45	0.634963	1.31074	11.4437	7.91586
CJS	cjs49	0.45	0.519334	1.46482	6.22367	19.8823
CJS	cjs50	0.45	0.555579	1.79536	5.45288	4.57818
CJS	cjs1	0.5	0.681492	2.05399	11.1101	16.1026
CJS	cjs2	0.5	3.31296	3.52337	19.541	8.1054
CJS	cjs3	0.5	1.21844	4.15155	7.15414	5.40114
CJS	cjs4	0.5	0.846001	3.39533	7.36211	5.71534
CJS	cjs6	0.5	2.06117	3.30309	17.2983	6.25995
CJS	cjs7	0.5	5.33247	5.90722	37.6011	21.4427
CJS	cjs8	0.5	0.415098	2.14062	10.2862	4.66791
CJS	cjs9	0.5	1.13722	3.71346	26.5563	5.70116
CJS	cjs10	0.5	5.49693	5.34304	39.7771	21.3961
CJS	cjs11	0.5	2.48158	4.19526	5.56128	5.52093
CJS	cjs13	0.5	0.67562	1.34657	8.42282	4.99078
CJS	cjs18	0.5	0.50753	1.24697	6.65622	5.28361
CJS	cjs21	0.5	2.45049	3.64823	10.302	5.63933
CJS	cjs22	0.5	1.98328	1.6489	37.7093	33.5542
CJS	cjs23	0.5	3.79445	4.2371	20.2895	5.57764
CJS	cjs24	0.5	2.35824	4.88986	21.9872	5.37833
CJS	cjs25	0.5	1.65994	3.62391	14.1223	5.66221
CJS	cjs26	0.5	0.81193	3.5694	6.28366	5.74367
CJS	cjs27	0.5	0.201755	1.5135	15.731	27.968
CJS	cjs28	0.5	0.500702	0.195987	16.3189	29.2795
CJS	cjs29	0.5	0.745777	4.20903	7.56459	5.06941
CJS	cjs32	0.5	1.71229	3.65341	10.7918	6.25365
CJS	cjs33	0.5	0.789005	1.28251	16.4817	4.53204
CJS	cjs35	0.5	0.260393	1.31689	20.6129	11.2772
CJS	cjs36	0.5	1.2134	3.03924	14.8503	34.4107
CJS	cjs37	0.5	1.96395	3.61421	11.0624	5.33391
CJS	cjs38	0.5	0.716053	3.36304	5.85259	5.6324
CJS	cjs39	0.5	1.41989	3.62993	9.40309	5.62829
CJS	cjs40	0.5	4.40752	4.20078	27.7217	5.4544
CJS	cjs41	0.5	1.19786	1.42521	23.0248	26.8317
CJS	cjs42	0.5	5.43042	5.11287	23.5947	7.50232
CJS	cjs43	0.5	206.292	24.6852	374.937	36.1778
CJS	cjs45	0.5	1.24101	0.645389	6.04669	31.9795
CJS	cjs46	0.5	1.98065	4.67857	13.9562	5.37403
CJS	cjs47	0.5	2.19016	4.6668	21.4772	5.28909
CJS	cjs48	0.5	0.535444	1.20179	11.7426	8.16199
CJS	cjs49	0.5	0.404434	1.25184	6.20715	20.3157
CJS	cjs50	0.5	0.44954	1.63075	5.36092	4.53923
CJS	cjs1	0.55	0.555889	1.79742	10.97	16.5686
CJS	cjs2	0.55	3.0537	3.41748	19.4497	8.27506
CJS	cjs3	0.55	1.02974	4.0503	7.04478	5.39112
CJS	cjs4	0.55	0.728896	3.23702	7.22044	5.75229
CJS	cjs6	0.55	1.79858	3.12951	17.158	6.33148
CJS	cjs7	0.55	5.26319	5.7713	38.2781	22.2631
CJS	cjs8	0.55	0.340307	2.00359	10.1439	4.63893
CJS	cjs9	0.55	0.961827	3.5904	26.3237	5.70855
CJS	cjs10	0.55	5.25282	5.16016	40.6436	22.1354
CJS	cjs11	0.55	2.24349	4.10166	5.37556	5.50337
CJS	cjs13	0.55	0.550664	1.20731	8.21108	4.94695
CJS	cjs18	0.55	0.409109	1.13264	6.63728	5.33649
CJS	cjs21	0.55	2.16297	3.51942	10.1454	5.62151
CJS	cjs22	0.55	1.91246	1.636	38.7691	33.5558
CJS	cjs23	0.55	3.34607	4.14144	20.2464	5.58195
CJS	cjs24	0.55	2.07035	4.85221	21.8407	5.3598
CJS	cjs25	0.55	1.47296	3.47754	13.8644	5.69436
CJS	cjs26	0.55	0.680971	3.47048	6.21148	5.77119
CJS	cjs27	0.55	0.15736	1.41898	15.9604	28.0387
CJS	cjs28	0.55	0.422662	0.163569	16.7748	29.3565
CJS	cjs29	0.55	0.632487	4.1296	7.40284	5.0265
CJS	cjs32	0.55	1.44622	3.50966	10.5017	6.27821
CJS	cjs33	0.55	0.636916	1.13899	16.2994	4.50999
CJS	cjs35	0.55	0.202539	1.22848	21.1712	11.3334
CJS	cjs36	0.55	1.0876	2.93433	14.8045	34.4172
CJS	cjs37	0.55	1.73695	3.47926	10.782	5.34148
CJS	cjs38	0.55	0.602743	3.21081	5.77214	5.6263
CJS	cjs39	0.55	1.22896	3.50967	9.16223	5.61292
CJS	cjs40	0.55	3.93692	4.11311	27.9138	5.45375
CJS	cjs41	0.55	1.16819	1.40383	23.6658	26.9471
CJS	cjs42	0.55	5.34527	5.01317	23.7282	7.67009
CJS	cjs43	0.55	213.564	24.6855	388.243	36.191
CJS	cjs45	0.55	1.08097	0.580754	5.93438	32.0597
CJS	cjs46	0.55	1.77807	4.62722	13.8894	5.36683
CJS	cjs47	0.55	2.03139	4.60713	21.93	5.26506
CJS	cjs48	0.55	0.462819	1.11912	11.7438	8.35039
CJS	cjs49	0.55	0.324972	1.10402	6.0871	20.5445
CJS	cjs50	0.55	0.369897	1.48433	5.18885	4.51695
CJS	cjs1	0.6	0.439871	1.53812	11.7772	17.2291
CJS	cjs2	0.6	2.90424	3.33144	20.7017	8.56498
CJS	cjs3	0.6	0.866523	3.95861	7.13407	5.3933
CJS	cjs4	0.6	0.631268	3.10055	7.68816	5.75604
CJS	cjs6	0.6	1.5591	2.97012	18.0492	6.38455
CJS	cjs7	0.6	5.62362	5.65014	42.5096	23.1278
CJS	cjs8	0.6	0.283173	1.87994	10.7545	4.70497
CJS	cjs9	0.6	0.808526	3.49179	27.8417	5.66252
CJS	cjs10	0.6	5.2865	5.14169	44.7225	22.6759
CJS	cjs11	0.6	2.05571	4.01142	5.44353	5.5007
CJS	cjs13	0.6	0.443329	1.07633	8.36616	4.98985
CJS	cjs18	0.6	0.327732	1.03596	6.942	5.49189
CJS	cjs21	0.6	1.91248	3.38502	10.4396	5.67883
CJS	cjs22	0.6	1.98463	1.62393	44.663	33.5459
CJS	cjs23	0.6	2.91803	4.06327	21.3431	5.55881
CJS	cjs24	0.6	1.81191	4.8174	22.9077	5.34583
CJS	cjs25	0.6	1.33667	3.34477	14.4392	5.70917
CJS	cjs26	0.6	0.563199	3.38244	6.5836	5.85351
CJS	cjs27	0.6	0.117733	1.31216	18.1	28.3561
CJS	cjs28	0.6	0.35882	0.136129	18.6056	29.4408
CJS	cjs29	0.6	0.54502	4.05936	7.68305	4.98455
CJS	cjs32	0.6	1.19106	3.37062	10.7693	6.31649
CJS	cjs33	0.6	0.494422	1.00615	16.9486	4.54646
CJS	cjs35	0.6	0.155063	1.1484	23.4573	11.5246
CJS	cjs36	0.6	1.00518	2.9142	16.3429	34.3886
CJS	cjs37	0.6	1.55423	3.34501	11.1697	5.36088
CJS	cjs38	0.6	0.509749	3.0651	5.90964	5.62966
CJS	cjs39	0.6	1.06682	3.39093	9.38044	5.63838
CJS	cjs40	0.6	3.52683	4.03417	29.6102	5.44307
CJS	cjs41	0.6	1.24395	1.39234	27.021	27.2093
CJS	cjs42	0.6	5.6502	4.92711	25.6871	7.7931
CJS	cjs43	0.6	247.661	24.7076	450.356	36.2398
CJS	cjs45	0.6	0.948327	0.539721	6.09696	32.081
CJS	cjs46	0.6	1.62898	4.57523	14.8137	5.34862
CJS	cjs47	0.6	1.93273	4.55149	23.4123	5.24435
CJS	cjs48	0.6	0.407347	1.05696	12.4978	8.63632
CJS	cjs49	0.6	0.255272	0.952244	6.41846	21.057
CJS	cjs50	0.6	0.3034	1.35441	5.37793	4.50602
CJS	cjs1	0.65	0.377761	1.36717	11.2291	17.6337
CJS	cjs2	0.65	2.70013	3.27927	20.0029	8.66243
CJS	cjs3	0.65	0.73044	3.87452	6.92108	5.36798
CJS	cjs4	0.65	0.551545	2.96328	7.32403	5.78185
CJS	cjs6	0.65	1.37689	2.82973	17.4011	6.40295
CJS	cjs7	0.65	5.38167	5.66326	41.1289	23.7358
CJS	cjs8	0.65	0.228116	1.77802	10.2965	4.64676
CJS	cjs9	0.65	0.685231	3.36118	26.8361	5.74629
CJS	cjs10	0.65	5.03236	4.87796	43.9077	23.5389
CJS	cjs11	0.65	1.87029	3.9251	5.19276	5.4854
CJS	cjs13	0.65	0.367435	0.974695	8.0833	4.93831
CJS	cjs18	0.65	0.270813	0.956331	6.79162	5.5081
CJS	cjs21	0.65	1.71158	3.27778	10.118	5.64279
CJS	cjs22	0.65	1.87243	1.62048	43.6002	33.5431
CJS	cjs23	0.65	2.61146	3.97204	20.7491	5.58238
CJS	cjs24	0.65	1.60285	4.78441	22.1983	5.32685
CJS	cjs25	0.65	1.18649	3.22592	13.8209	5.70198
CJS	cjs26	0.65	0.477867	3.27984	6.29465	5.90927
CJS	cjs27	0.65	0.0952584	1.25973	17.5168	28.2895
CJS	cjs28	0.65	0.305237	0.117538	18.4631	29.4502
CJS	cjs29	0.65	0.46317	3.97436	7.3467	4.95374
CJS	cjs32	0.65	1.0214	3.23762	10.2897	6.35895
CJS	cjs33	0.65	0.412851	0.897234	16.4494	4.50931
CJS	cjs35	0.65	0.123542	1.08205	23.1952	11.5604
CJS	cjs36	0.65	0.895991	2.8189	15.624	34.4017
CJS	cjs37	0.65	1.37439	3.23352	10.6377	5.30696
CJS	cjs38	0.65	0.433268	2.93127	5.74093	5.6183
CJS	cjs39	0.65	0.932901	3.27678	8.99631	5.63954
CJS	cjs40	0.65	3.20896	3.94874	29.1139	5.44562
CJS	cjs41	0.65	1.19401	1.37856	26.5038	27.2331
CJS	cjs42	0.65	5.38248	4.84078	24.7561	7.92696
CJS	cjs43	0.65	241.54	24.7053	439.267	36.2323
CJS	cjs45	0.65	0.838428	0.491347	5.89648	32.1606
CJS	cjs46	0.65	1.45675	4.52571	14.2687	5.33361
CJS	cjs47	0.65	1.79201	4.49825	23.3748	5.22077
CJS	cjs48	0.65	0.3634	1.00244	12.1968	8.85472
CJS	cjs49	0.65	0.21067	0.859448	6.12292	21.2168
CJS	cjs50	0.65	0.255018	1.23818	5.09946	4.49504
CJS	cjs1	0.7	0.325584	1.19919	10.9048	18.1897
CJS	cjs2	0.7	2.53743	3.2182	19.627	8.8857
CJS	cjs3	0.7	0.611736	3.78407	6.78407	5.36999
CJS	cjs4	0.7	0.484348	2.85552	7.10155	5.73143
CJS	cjs6	0.7	1.21765	2.69477	16.9935	6.4317
CJS	cjs7	0.7	5.24407	5.61192	40.5415	24.4181
CJS	cjs8	0.7	0.182723	1.67741	10.0098	4.65099
CJS	cjs9	0.7	0.578365	3.24391	26.2574	5.75513
CJS	cjs10	0.7	4.85454	4.8308	43.7347	24.1276
CJS	cjs11	0.7	1.71076	3.83759	5.00976	5.48473
CJS	cjs13	0.7	0.304363	0.882506	7.90151	4.91704
CJS	cjs18	0.7	0.224529	0.884146	6.72174	5.59395
CJS	cjs21	0.7	1.53849	3.16628	9.90711	5.62471
CJS	cjs22	0.7	1.79607	1.61255	43.5247	33.5384
CJS	cjs23	0.7	2.33777	3.88673	20.4263	5.59953
CJS	cjs24	0.7	1.41808	4.74826	21.767	5.31651
CJS	cjs25	0.7	1.0591	3.08838	13.4205	5.77017
CJS	cjs26	0.7	0.404789	3.18669	6.11511	5.92691
CJS	cjs27	0.7	0.0766673	1.20757	17.3553	28.2801
CJS	cjs28	0.7	0.259877	0.10127	18.4871	29.4677
CJS	cjs29	0.7	0.394497	3.9042	7.11447	4.92952
CJS	cjs32	0.7	0.870225	3.11202	9.97229	6.39974
CJS	cjs33	0.7	0.343787	0.798085	16.1356	4.49933
CJS	cjs35	0.7	0.0982393	1.02595	23.1972	11.5155
CJS	cjs36	0.7	0.804371	2.7812	15.2591	34.3976
CJS	cjs37	0.7	1.21903	3.11668	10.2762	5.30307
CJS	cjs38	0.7	0.368629	2.80184	5.63127	5.62673
CJS	cjs39	0.7	0.818765	3.18932	8.73309	5.57344
CJS	cjs40	0.7	2.93528	3.8791	28.8441	5.42107
CJS	cjs41	0.7	1.16846	1.36792	26.5091	27.2519
CJS	cjs42	0.7	5.21412	4.75614	24.2544	8.05294
CJS	cjs43	0.7	241.221	24.6967	438.73	36.2332
CJS	cjs45	0.7	0.744731	0.457981	5.76318	32.1999
CJS	cjs46	0.7	1.30863	4.47622	13.9696	5.31939
CJS	cjs47	0.7	1.67457	4.44212	23.5706	5.20447
CJS	cjs48	0.7	0.327611	0.960677	11.963	9.01297
CJS	cjs49	0.7	0.173994	0.780962	5.93692	21.3781
CJS	cjs50	0.7	0.215247	1.13441	4.90834	4.48368
CJS	cjs1	0.75	0.282111	1.0696	10.773	18.6789
CJS	cjs2	0.75	2.40879	3.18439	19.4981	9.07347
CJS	cjs3	0.75	0.508629	3.71112	6.67834	5.33755
CJS	cjs4	0.75	0.424986	2.72045	7.02086	5.82999
CJS	cjs6	0.75	1.07592	2.56703	16.8271	6.4696
CJS	cjs7	0.75	5.17927	5.65086	40.4923	24.9659
CJS	cjs8	0.75	0.145294	1.58953	9.89459	4.63126
CJS	cjs9	0.75	0.486032	3.15049	26.0551	5.74924
CJS	cjs10	0.75	4.7393	4.71457	44.0857	24.7426
CJS	cjs11	0.75	1.57413	3.76158	4.89252	5.4618
CJS	cjs13	0.75	0.252862	0.800268	7.7774	4.91199
CJS	cjs18	0.75	0.186977	0.824606	6.70003	5.64855
CJS	cjs21	0.75	1.389	3.06059	9.78258	5.64947
CJS	cjs22	0.75	1.75228	1.60853	44.4395	33.5311
CJS	cjs23	0.75	2.09434	3.81606	20.295	5.58569
CJS	cjs24	0.75	1.25406	4.71719	21.6013	5.29157
CJS	cjs25	0.75	0.954484	2.9958	13.179	5.69715
CJS	cjs26	0.75	0.340024	3.09324	6.04896	5.9784
CJS	cjs27	0.75	0.0613356	1.15991	17.6102	28.3076
CJS	cjs28	0.75	0.221035	0.086432	18.8129	29.5157
CJS	cjs29	0.75	0.336262	3.82929	6.98742	4.88891
CJS	cjs32	0.75	0.737651	2.99676	9.76218	6.42379
CJS	cjs33	0.75	0.284998	0.710773	16.0009	4.4816
CJS	cjs35	0.75	0.0769031	0.96821	23.8044	11.622
CJS	cjs36	0.75	0.726436	2.72499	15.2338	34.3965
CJS	cjs37	0.75	1.08467	3.01288	10.0761	5.2693
CJS	cjs38	0.75	0.314008	2.6801	5.57032	5.61728
CJS	cjs39	0.75	0.719319	3.07242	8.57015	5.64107
CJS	cjs40	0.75	2.69951	3.80445	29.0489	5.45039
CJS	cjs41	0.75	1.16895	1.35946	27.1252	27.3001
CJS	cjs42	0.75	5.138	4.68681	24.1625	8.15978
CJS	cjs43	0.75	246.848	24.7052	449.007	36.2399
CJS	cjs45	0.75	0.664956	0.429271	5.70093	32.2338
CJS	cjs46	0.75	1.17983	4.4287	13.86	5.29887
CJS	cjs47	0.75	1.57489	4.39291	23.8992	5.17447
CJS	cjs48	0.75	0.298753	0.923423	11.9446	9.26611
CJS	cjs49	0.75	0.143209	0.702343	5.86186	21.6779
CJS	cjs50	0.75	0.182324	1.04407	4.80551	4.44396
CJS	cjs1	0.8	0.247674	0.95951	10.5913	19.1981
CJS	cjs2	0.8	2.29251	3.15207	19.2788	9.29647
CJS	cjs3	0.8	0.417914	3.63434	6.5969	5.32501
CJS	cjs4	0.8	0.37406	2.60916	6.90605	5.83307
CJS	cjs6	0.8	0.955661	2.45166	16.58	6.48123
CJS	cjs7	0.8	5.09114	5.65673	40.1546	25.502
CJS	cjs8	0.8	0.113015	1.50694	9.71739	4.63323
CJS	cjs9	0.8	0.405904	3.03664	25.7791	5.79112
CJS	cjs10	0.8	4.63086	4.62832	44.247	25.3148
CJS	cjs11	0.8	1.45144	3.68751	4.76919	5.44233
CJS	cjs13	0.8	0.210722	0.728535	7.6697	4.89905
CJS	cjs18	0.8	0.156478	0.770181	6.67619	5.74384
CJS	cjs21	0.8	1.25909	2.95929	9.64461	5.65769
CJS	cjs22	0.8	1.70531	1.60175	44.9858	33.5274
CJS	cjs23	0.8	1.88338	3.74302	20.1283	5.58507
CJS	cjs24	0.8	1.10928	4.68608	21.3742	5.27301
CJS	cjs25	0.8	0.859867	2.88458	12.9064	5.71424
CJS	cjs26	0.8	0.284824	2.99913	5.95176	6.09746
CJS	cjs27	0.8	0.0491074	1.11928	17.7261	28.3177
CJS	cjs28	0.8	0.187525	0.0744301	19.0049	29.5378
CJS	cjs29	0.8	0.285034	3.76675	6.83155	4.86212
CJS	cjs32	0.8	0.624915	2.88687	9.5424	6.4506
CJS	cjs33	0.8	0.238195	0.632386	15.831	4.46862
CJS	cjs35	0.8	0.0599501	0.91809	24.231	11.7025
CJS	cjs36	0.8	0.655402	2.66054	15.1068	34.3999
CJS	cjs37	0.8	0.963961	2.90455	9.84664	5.27133
CJS	cjs38	0.8	0.267102	2.56373	5.50255	5.61667
CJS	cjs39	0.8	0.632773	2.96185	8.3901	5.68639
CJS	cjs40	0.8	2.49627	3.73792	29.0003	5.40546
CJS	cjs41	0.8	1.16499	1.35197	27.5146	27.3285
CJS	cjs42	0.8	5.03621	4.6245	23.8998	8.22521
CJS	cjs43	0.8	250.068	24.7065	454.9	36.2441
CJS	cjs45	0.8	0.595777	0.404013	5.63773	32.2659
CJS	cjs46	0.8	1.06202	4.38189	13.6854	5.28171
CJS	cjs47	0.8	1.48283	4.34376	24.1338	5.14941
CJS	cjs48	0.8	0.274442	0.893693	11.8381	9.48892
CJS	cjs49	0.8	0.118509	0.639592	5.75718	21.9168
CJS	cjs50	0.8	0.155035	0.960824	4.68944	4.42608
CJS	cjs1	0.85	0.218147	0.867155	10.606	19.7264
CJS	cjs2	0.85	2.20602	3.11769	19.3347	9.49644
CJS	cjs3	0.85	0.337798	3.56044	6.53545	5.30859
CJS	cjs4	0.85	0.329238	2.50621	6.92485	5.83555
CJS	cjs6	0.85	0.845685	2.32835	16.5883	6.55692
CJS	cjs7	0.85	5.0868	5.68726	40.4902	25.9551
CJS	cjs8	0.85	0.08579	1.43146	9.68784	4.62703
CJS	cjs9	0.85	0.337014	2.96443	25.8199	5.76835
CJS	cjs10	0.85	4.58075	4.63012	44.9856	25.7686
CJS	cjs11	0.85	1.34497	3.61059	4.70877	5.45613
CJS	cjs13	0.85	0.176401	0.665517	7.58094	4.88606
CJS	cjs18	0.85	0.131606	0.724927	6.73459	5.82599
CJS	cjs21	0.85	1.14599	2.86654	9.60314	5.64571
CJS	cjs22	0.85	1.69449	1.59871	46.8764	33.5102
CJS	cjs23	0.85	1.69078	3.6734	20.1695	5.58313
CJS	cjs24	0.85	0.97907	4.65514	21.3584	5.26155
CJS	cjs25	0.85	0.779323	2.78923	12.8414	5.7109
CJS	cjs26	0.85	0.235392	2.932	5.96128	6.08485
CJS	cjs27	0.85	0.0390273	1.07708	18.2804	28.3915
CJS	cjs28	0.85	0.158422	0.0637742	19.4656	29.5692
CJS	cjs29	0.85	0.240693	3.69908	6.77798	4.83724
CJS	cjs32	0.85	0.523043	2.77819	9.44129	6.48961
CJS	cjs33	0.85	0.197895	0.560173	15.8333	4.47654
CJS	cjs35	0.85	0.0460339	0.878672	25.0152	11.7286
CJS	cjs36	0.85	0.593838	2.65525	15.3174	34.3812
CJS	cjs37	0.85	0.858168	2.80976	9.76713	5.23677
CJS	cjs38	0.85	0.226643	2.45359	5.47924	5.61891
CJS	cjs39	0.85	0.558021	2.88684	8.31106	5.66932
CJS	cjs40	0.85	2.32105	3.66898	29.422	5.4423
CJS	cjs41	0.85	1.18742	1.34691	28.5594	27.3719
CJS	cjs42	0.85	5.02831	4.55581	24.0832	8.40888
CJS	cjs43	0.85	259.464	24.712	472.029	36.2552
CJS	cjs45	0.85	0.535917	0.386597	5.63735	32.2692
CJS	cjs46	0.85	0.957536	4.33705	13.7044	5.27041
CJS	cjs47	0.85	1.41015	4.29523	24.6594	5.1342
CJS	cjs48	0.85	0.254864	0.870637	11.9056	9.73952
CJS	cjs49	0.85	0.0973705	0.585068	5.76562	22.174
CJS	cjs50	0.85	0.131842	0.883715	4.65294	4.43001
CJS	cjs1	0.9	0.192954	0.783803	10.8339	20.3494
CJS	cjs2	0.9	2.15275	3.09549	19.7373	9.7659
CJS	cjs3	0.9	0.26587	3.4942	6.55231	5.32896
CJS	cjs4	0.9	0.289206	2.40414	7.08562	5.87624
CJS	cjs6	0.9	0.74699	2.21972	16.8416	6.59731
CJS	cjs7	0.9	5.18179	5.74319	41.6431	26.3678
CJS	cjs8	0.9	0.0622752	1.36363	9.81428	4.66074
CJS	cjs9	0.9	0.275549	2.87274	26.3464	5.82068
CJS	cjs10	0.9	4.60697	4.62794	46.5888	26.1751
CJS	cjs11	0.9	1.25366	3.53529	4.70961	5.46393
CJS	cjs13	0.9	0.147701	0.607204	7.60127	4.90287
CJS	cjs18	0.9	0.110937	0.684343	6.85249	5.93987
CJS	cjs21	0.9	1.04487	2.78387	9.71765	5.64594
CJS	cjs22	0.9	1.71279	1.59567	49.8486	33.4958
CJS	cjs23	0.9	1.51309	3.6078	20.5412	5.59634
CJS	cjs24	0.9	0.86133	4.62389	21.6815	5.25549
CJS	cjs25	0.9	0.710428	2.67792	12.9674	5.7816
CJS	cjs26	0.9	0.189953	2.85736	6.09071	6.16634
CJS	cjs27	0.9	0.0305256	1.03731	19.383	28.5168
CJS	cjs28	0.9	0.133116	0.0544268	20.3454	29.6031
CJS	cjs29	0.9	0.201591	3.6431	6.84067	4.81686
CJS	cjs32	0.9	0.430412	2.66977	9.47049	6.55353
CJS	cjs33	0.9	0.163054	0.494495	16.0572	4.49957
CJS	cjs35	0.9	0.0344753	0.8354	26.3496	11.8751
CJS	cjs36	0.9	0.539549	2.62393	15.8997	34.3681
CJS	cjs37	0.9	0.762421	2.70841	9.84479	5.25523
CJS	cjs38	0.9	0.191518	2.34768	5.51125	5.63211
CJS	cjs39	0.9	0.491775	2.81224	8.34076	5.66048
CJS	cjs40	0.9	2.17347	3.6054	30.1557	5.42828
CJS	cjs41	0.9	1.24229	1.34406	30.4417	27.4416
CJS	cjs42	0.9	5.1062	4.49265	24.6669	8.5286
CJS	cjs43	0.9	275.945	24.7293	502.047	36.2728
CJS	cjs45	0.9	0.484251	0.36983	5.72804	32.2777
CJS	cjs46	0.9	0.864243	4.29247	13.9367	5.25578
CJS	cjs47	0.9	1.35726	4.24741	25.5447	5.12924
CJS	cjs48	0.9	0.239594	0.850582	12.1457	10.0034
CJS	cjs49	0.9	0.0792174	0.535776	5.90059	22.4847
CJS	cjs50	0.9	0.112224	0.813095	4.70311	4.45054
CJS	cjs1	0.95	0.175474	0.730109	10.5171	20.8117
CJS	cjs2	0.95	2.05651	3.08053	19.2639	9.98012
CJS	cjs3	0.95	0.204076	3.42679	6.43202	5.31384
CJS	cjs4	0.95	0.253702	2.3095	6.89849	5.88342
CJS	cjs6	0.95	0.669934	2.11845	16.4513	6.63055
CJS	cjs7	0.95	5.01904	5.73934	40.4959	26.6946
CJS	cjs8	0.95	0.0418624	1.2967	9.55302	4.63613
CJS	cjs9	0.95	0.224022	2.7946	25.7909	5.80218
CJS	cjs10	0.95	4.47599	4.59879	45.8629	26.529
CJS	cjs11	0.95	1.16162	3.47047	4.57807	5.44214
CJS	cjs13	0.95	0.124398	0.558039	7.44727	4.88006
CJS	cjs18	0.95	0.0944885	0.648002	6.75243	6.01539
CJS	cjs21	0.95	0.958533	2.6925	9.49618	5.66902
CJS	cjs22	0.95	1.65929	1.59041	49.5117	33.4868
CJS	cjs23	0.95	1.37514	3.54565	20.1557	5.59674
CJS	cjs24	0.95	0.7588	4.59576	21.2324	5.23464
CJS	cjs25	0.95	0.642919	2.60138	12.6138	5.73507
CJS	cjs26	0.95	0.154585	2.78555	5.93474	6.20282
CJS	cjs27	0.95	0.0241665	1.01048	19.1469	28.4847
CJS	cjs28	0.95	0.110537	0.0468903	20.1442	29.6084
CJS	cjs29	0.95	0.164794	3.57662	6.63299	4.79103
CJS	cjs32	0.95	0.360868	2.58028	9.20673	6.55663
CJS	cjs33	0.95	0.139545	0.437504	15.7623	4.48207
CJS	cjs35	0.95	0.0253623	0.805491	26.354	11.814
CJS	cjs36	0.95	0.48511	2.6025	15.5572	34.3583
CJS	cjs37	0.95	0.676424	2.62128	9.56237	5.22868
CJS	cjs38	0.95	0.160676	2.24909	5.41368	5.6212
CJS	cjs39	0.95	0.434012	2.7208	8.12746	5.67987
CJS	cjs40	0.95	2.03594	3.5455	29.9109	5.43633
CJS	cjs41	0.95	1.22554	1.33821	30.278	27.4371
CJS	cjs42	0.95	4.96544	4.4393	24.1276	8.63838
CJS	cjs43	0.95	273.992	24.7204	498.516	36.2711
CJS	cjs45	0.95	0.437106	0.352861	5.62814	32.2978
CJS	cjs46	0.95	0.773205	4.24932	13.6312	5.24322
CJS	cjs47	0.95	1.28534	4.20298	25.6221	5.09945
CJS	cjs48	0.95	0.223441	0.831323	11.8569	10.1729
CJS	cjs49	0.95	0.0655036	0.497383	5.73514	22.67
CJS	cjs50	0.95	0.0963503	0.751014	4.55762	4.42866
CJS	cjs1	1	0.160644	0.688611	10.2135	21.301
CJS	cjs2	1	1.96935	3.06136	18.8178	10.186
CJS	cjs3	1	0.148765	3.35746	6.33534	5.32555
CJS	cjs4	1	0.22191	2.21478	6.72548	5.92245
CJS	cjs6	1	0.601759	2.02189	16.0866	6.67302
CJS	cjs7	1	4.8599	5.7707	39.3496	26.9616
CJS	cjs8	1	0.0243671	1.23733	9.3082	4.64293
CJS	cjs9	1	0.178871	2.71441	25.2709	5.82279
CJS	cjs10	1	4.35113	4.57678	45.1024	26.8003
CJS	cjs11	1	1.078	3.40504	4.45503	5.42567
CJS	cjs13	1	0.104796	0.514112	7.30497	4.86718
CJS	cjs18	1	0.0807413	0.614414	6.65456	6.0836
CJS	cjs21	1	0.881533	2.61039	9.32737	5.6866
CJS	cjs22	1	1.61116	1.58539	49.22	33.4816
CJS	cjs23	1	1.25163	3.48813	19.7783	5.58381
CJS	cjs24	1	0.665795	4.56306	20.8266	5.21698
CJS	cjs25	1	0.582085	2.50836	12.2828	5.74374
CJS	cjs26	1	0.123476	2.71453	5.78704	6.23791
CJS	cjs27	1	0.0187257	0.986629	18.9405	28.4486
CJS	cjs28	1	0.0904743	0.0398191	19.9209	29.6324
CJS	cjs29	1	0.131668	3.51852	6.43668	4.78184
CJS	cjs32	1	0.299341	2.49352	8.96983	6.56649
CJS	cjs33	1	0.119893	0.384046	15.5251	4.50135
CJS	cjs35	1	0.0177791	0.773054	26.3627	11.8102
CJS	cjs36	1	0.435768	2.55748	15.2406	34.3616
CJS	cjs37	1	0.598735	2.53657	9.29994	5.20577
CJS	cjs38	1	0.13336	2.15424	5.31117	5.63211
CJS	cjs39	1	0.382748	2.63906	7.92168	5.70311
CJS	cjs40	1	1.91246	3.49567	29.5745	5.42175
CJS	cjs41	1	1.21333	1.33233	30.2082	27.4248
CJS	cjs42	1	4.83391	4.38796	23.6134	8.71203
CJS	cjs43	1	272.292	24.7139	495.442	36.2695
CJS	cjs45	1	0.395064	0.340693	5.54037	32.2986
CJS	cjs46	1	0.689976	4.20482	13.3345	5.2282
CJS	cjs47	1	1.21814	4.15441	25.651	5.07466
CJS	cjs48	1	0.209277	0.816337	11.5917	10.3655
CJS	cjs49	1	0.0537648	0.463872	5.57955	22.8486
CJS	cjs50	1	0.0828218	0.693501	4.42358	4.4174
EJS	ejs1	0.1	12.9658	5.22217	20.9081	6.09574
EJS	ejs4	0.1	5.88083	4.45533	10.8972	5.13566
EJS	ejs6	0.1	6.80077	5.2401	18.4145	6.46731
EJS	ejs7	0.1	12.2298	5.12143	30.0205	5.61091
EJS	ejs8	0.1	12.9189	15.3323	14.1445	35.1958
EJS	ejs9	0.1	5.00671	3.7158	14.0271	32.1254
EJS	ejs10	0.1	6.26667	4.62829	14.4042	7.46899
EJS	ejs11	0.1	9.54756	7.40644	12.7123	33.3806
EJS	ejs12	0.1	7.13415	5.63699	11.9392	9.02
EJS	ejs13	0.1	4.57155	3.34087	11.6815	14.4768
EJS	ejs14	0.1	7.03918	3.92824	9.27019	8.53844
EJS	ejs15	0.1	4.8622	5.01645	9.72481	5.63388
EJS	ejs17	0.1	15.9073	5.69079	23.3008	6.06345
EJS	ejs19	0.1	6.20963	4.72554	10.4116	31.2224
EJS	ejs21	0.1	13.5968	2.36946	26.4169	36.7236
EJS	ejs24	0.1	6.73859	8.70387	12.1786	23.0435
EJS	ejs25	0.1	9.12834	4.71296	18.7968	5.76371
EJS	ejs26	0.1	8.48179	5.48531	12.9258	7.06058
EJS	ejs27	0.1	9.21106	13.2777	10.3524	34.3614
EJS	ejs28	0.1	5.92424	7.04208	14.9039	25.2127
EJS	ejs29	0.1	6.57902	6.15307	25.0336	31.8743
EJS	ejs31	0.1	8.45015	4.8944	9.55398	6.65983
EJS	ejs32	0.1	10.9831	4.55766	13.9171	5.58674
EJS	ejs35	0.1	11.736	2.55626	14.4878	33.5565
EJS	ejs36	0.1	11.1724	9.50603	32.2859	34.4372
EJS	ejs37	0.1	7.77459	5.18779	16.2114	6.01147
EJS	ejs38	0.1	5.79162	5.32164	11.4072	6.22643
EJS	ejs39	0.1	17.2804	5.49319	26.3678	5.8316
EJS	ejs40	0.1	12.4632	5.9897	15.9351	6.40601
EJS	ejs42	0.1	4.30403	5.79241	9.82441	6.85102
EJS	ejs44	0.1	9.03134	11.5973	9.6819	34.4826
EJS	ejs45	0.1	9.67703	5.57684	14.2527	23.8313
EJS	ejs47	0.1	9.14693	5.95568	15.3155	11.8226
EJS	ejs49	0.1	15.6908	6.46195	23.1838	7.07321
EJS	ejs50	0.1	5.42877	8.85294	17.6663	12.8565
EJS	ejs1	0.15	10.0596	4.97704	21.3974	6.15237
EJS	ejs4	0.15	4.10604	4.11	10.4692	4.98081
EJS	ejs6	0.15	4.75449	4.88281	22.5013	6.60917
EJS	ejs7	0.15	7.92588	5.00233	32.361	5.58702
EJS	ejs8	0.15	12.7132	15.2134	15.933	35.2538
EJS	ejs9	0.15	2.8401	3.25996	11.7999	32.7534
EJS	ejs10	0.15	4.3838	4.0441	15.4147	7.78168
EJS	ejs11	0.15	8.0126	7.35019	12.3129	33.717
EJS	ejs12	0.15	5.20517	4.73728	11.1972	9.42988
EJS	ejs13	0.15	2.74233	2.67933	11.6859	15.0247
EJS	ejs14	0.15	5.1867	3.25162	8.43375	8.8458
EJS	ejs15	0.15	3.24259	4.83473	9.3137	5.61595
EJS	ejs17	0.15	13.1366	5.48441	25.2454	6.12025
EJS	ejs19	0.15	4.54031	4.42604	9.64942	31.592
EJS	ejs21	0.15	9.3134	2.35964	29.3625	36.738
EJS	ejs24	0.15	4.9829	7.38983	11.5137	24.868
EJS	ejs25	0.15	6.46025	4.26378	18.7499	5.65974
EJS	ejs26	0.15	6.2253	5.04124	11.3757	7.17694
EJS	ejs27	0.15	7.67114	12.5037	9.92293	34.7036
EJS	ejs28	0.15	2.46754	3.98853	12.6427	26.9041
EJS	ejs29	0.15	4.3959	5.19853	25.086	32.7663
EJS	ejs31	0.15	5.85385	4.14563	8.53548	6.70907
EJS	ejs32	0.15	8.35984	4.17029	13.348	5.52151
EJS	ejs35	0.15	10.3036	2.41066	17.1776	33.8137
EJS	ejs36	0.15	10.5449	9.19955	38.7928	34.8208
EJS	ejs37	0.15	5.40647	4.91158	17.4661	6.08305
EJS	ejs38	0.15	3.55316	5.05875	10.0493	6.23637
EJS	ejs39	0.15	14.2585	5.35496	28.6374	5.83732
EJS	ejs40	0.15	10.9386	5.83431	17.0441	6.51399
EJS	ejs42	0.15	2.84388	5.49712	9.14441	6.90828
EJS	ejs44	0.15	7.57419	11.4322	9.8591	34.6317
EJS	ejs45	0.15	6.87061	5.26023	12.9466	24.9416
EJS	ejs47	0.15	6.01542	4.6262	14.6082	13.2814
EJS	ejs49	0.15	14.1105	6.18535	26.81	7.25665
EJS	ejs50	0.15	3.72784	8.50988	18.9917	14.1461
EJS	ejs1	0.2	7.94922	4.74885	21.7473	6.20972
EJS	ejs4	0.2	3.07966	3.82507	10.2857	4.82898
EJS	ejs6	0.2	3.77498	4.52521	26.6665	6.75994
EJS	ejs7	0.2	5.91971	4.88306	33.4656	5.57387
EJS	ejs8	0.2	12.9414	15.1771	18.1284	35.2908
EJS	ejs9	0.2	1.80439	2.99361	10.5305	33.2223
EJS	ejs10	0.2	3.5219	3.62315	16.6542	8.14579
EJS	ejs11	0.2	6.90169	7.33562	11.9872	33.8973
EJS	ejs12	0.2	3.95327	3.98623	10.6931	9.86855
EJS	ejs13	0.2	1.73656	2.25247	12.0806	15.4536
EJS	ejs14	0.2	4.03011	2.77036	7.95222	9.0611
EJS	ejs15	0.2	2.33126	4.65298	9.36641	5.59671
EJS	ejs17	0.2	11.1158	5.2859	26.6182	6.22409
EJS	ejs19	0.2	3.59521	4.28188	9.2968	31.8519
EJS	ejs21	0.2	6.99987	2.35509	32.6538	36.7406
EJS	ejs24	0.2	4.14492	6.49586	11.2588	26.041
EJS	ejs25	0.2	4.93137	3.88546	18.5691	5.67491
EJS	ejs26	0.2	4.86957	4.6127	10.4798	7.36078
EJS	ejs27	0.2	6.73568	12.1983	9.87247	34.8727
EJS	ejs28	0.2	1.27459	2.68107	11.3945	27.746
EJS	ejs29	0.2	3.52458	4.84393	26.4377	33.1831
EJS	ejs31	0.2	4.28081	3.55101	7.84015	6.78716
EJS	ejs32	0.2	6.43145	3.87137	12.8366	5.46642
EJS	ejs35	0.2	9.00346	2.35796	20.6769	34.0038
EJS	ejs36	0.2	10.5271	9.10072	44.3134	35.027
EJS	ejs37	0.2	4.06247	4.62822	18.3683	6.11196
EJS	ejs38	0.2	2.44655	4.82553	9.38241	6.27491
EJS	ejs39	0.2	12.2934	5.22272	30.3691	5.86672
EJS	ejs40	0.2	10.2568	5.67942	18.5516	6.58027
EJS	ejs42	0.2	2.03093	5.26136	8.73569	7.2596
EJS	ejs44	0.2	6.6311	11.3948	10.4939	34.7256
EJS	ejs45	0.2	5.38695	5.09298	12.2819	25.9562
EJS	ejs47	0.2	4.31332	3.68528	14.0855	14.1826
EJS	ejs49	0.2	13.8284	5.95751	29.8977	7.64817
EJS	ejs50	0.2	2.79149	8.1274	20.0788	14.9837
EJS	ejs1	0.25	6.42062	4.53621	21.6584	6.27578
EJS	ejs4	0.25	2.41775	3.58155	10.0968	4.75383
EJS	ejs6	0.25	3.14046	4.24005	29.3113	6.85101
EJS	ejs7	0.25	4.69758	4.77138	33.6253	5.53264
EJS	ejs8	0.25	13.324	15.1469	20.4647	35.3296
EJS	ejs9	0.25	1.25013	2.87294	9.63509	33.5397
EJS	ejs10	0.25	3.04489	3.35085	17.7329	8.54329
EJS	ejs11	0.25	5.98224	7.33275	11.5388	34.0884
EJS	ejs12	0.25	3.08197	3.40472	10.2264	10.2367
EJS	ejs13	0.25	1.15535	1.91372	12.5682	15.8962
EJS	ejs14	0.25	3.22788	2.42642	7.54509	9.19574
EJS	ejs15	0.25	1.76297	4.48895	9.42116	5.56308
EJS	ejs17	0.25	9.6479	5.1103	27.0156	6.21475
EJS	ejs19	0.25	2.98523	4.20469	9.04706	32.0839
EJS	ejs21	0.25	5.68254	2.35238	35.3839	36.7441
EJS	ejs24	0.25	3.63313	5.88927	11.0651	27.151
EJS	ejs25	0.25	3.92755	3.61659	18.1683	5.63193
EJS	ejs26	0.25	3.90661	4.29498	9.70254	7.56016
EJS	ejs27	0.25	6.05243	12.0474	9.8343	34.9812
EJS	ejs28	0.25	0.771022	2.03928	10.5669	28.1667
EJS	ejs29	0.25	3.10289	4.66306	27.5394	33.4085
EJS	ejs31	0.25	3.26981	3.09235	7.29925	6.88866
EJS	ejs32	0.25	5.06559	3.60786	12.2472	5.4774
EJS	ejs35	0.25	7.81273	2.34213	24.1333	34.1867
EJS	ejs36	0.25	10.5145	9.026	47.9377	35.1543
EJS	ejs37	0.25	3.21197	4.38397	18.6832	6.11827
EJS	ejs38	0.25	1.80391	4.59038	9.00881	6.34693
EJS	ejs39	0.25	10.8881	5.10342	31.2771	5.86961
EJS	ejs40	0.25	9.75652	5.55107	19.6757	6.71427
EJS	ejs42	0.25	1.51797	5.09383	8.30087	7.30841
EJS	ejs44	0.25	5.90467	11.2975	11.1158	34.8085
EJS	ejs45	0.25	4.4561	5.03022	11.6873	26.3744
EJS	ejs47	0.25	3.30756	2.82939	13.5016	15.5287
EJS	ejs49	0.25	13.4558	5.74438	31.3898	7.7069
EJS	ejs50	0.25	2.14925	7.56605	20.8438	15.9648
EJS	ejs1	0.3	5.26953	4.33556	21.7493	6.3329
EJS	ejs4	0.3	1.94908	3.37621	10.0829	4.70068
EJS	ejs6	0.3	2.69353	3.99189	31.909	6.84896
EJS	ejs7	0.3	3.83202	4.67576	34.0205	5.52736
EJS	ejs8	0.3	13.9549	15.1241	23.3015	35.3625
EJS	ejs9	0.3	0.9116	2.76962	9.12535	33.7678
EJS	ejs10	0.3	2.77107	3.15713	18.8059	8.88592
EJS	ejs11	0.3	5.27997	7.34068	11.2805	34.1922
EJS	ejs12	0.3	2.45354	2.90918	9.93731	10.7453
EJS	ejs13	0.3	0.804103	1.6676	13.1972	16.3219
EJS	ejs14	0.3	2.64243	2.13645	7.2894	9.44609
EJS	ejs15	0.3	1.37785	4.33224	9.61807	5.56347
EJS	ejs17	0.3	8.66374	4.94117	27.6619	6.31476
EJS	ejs19	0.3	2.57971	4.16313	9.01624	32.2448
EJS	ejs21	0.3	4.89879	2.34881	38.817	36.7455
EJS	ejs24	0.3	3.3356	5.44859	11.1845	28.1111
EJS	ejs25	0.3	3.2261	3.36618	18.0333	5.69593
EJS	ejs26	0.3	3.20352	3.95134	9.20277	7.72818
EJS	ejs27	0.3	5.56304	11.9229	9.93654	35.0713
EJS	ejs28	0.3	0.501153	1.63185	10.2027	28.5301
EJS	ejs29	0.3	2.921	4.55548	29.2896	33.5849
EJS	ejs31	0.3	2.57496	2.73436	6.8994	7.00135
EJS	ejs32	0.3	4.04555	3.43921	11.8083	5.36941
EJS	ejs35	0.3	6.92833	2.33055	28.9599	34.3529
EJS	ejs36	0.3	10.8059	9.00972	52.1773	35.2401
EJS	ejs37	0.3	2.6341	4.13312	19.095	6.23145
EJS	ejs38	0.3	1.38743	4.3755	8.90358	6.43965
EJS	ejs39	0.3	9.89009	4.97255	32.3697	5.96344
EJS	ejs40	0.3	9.4363	5.40069	20.8824	6.88975
EJS	ejs42	0.3	1.16515	4.99449	8.00583	7.35511
EJS	ejs44	0.3	5.37272	11.2094	11.9067	34.8636
EJS	ejs45	0.3	3.84869	4.98583	11.4422	26.7307
EJS	ejs47	0.3	2.64947	2.30541	13.1455	16.2914
EJS	ejs49	0.3	13.3008	5.56517	33.0334	7.91027
EJS	ejs50	0.3	1.6871	7.15932	21.6345	16.6117
EJS	ejs1	0.35	4.40414	4.14644	21.2388	6.3895
EJS	ejs4	0.35	1.60417	3.20806	9.8181	4.63914
EJS	ejs6	0.35	2.29156	3.69294	33.2806	7.08687
EJS	ejs7	0.35	3.20435	4.56461	33.5184	5.48648
EJS	ejs8	0.35	14.4527	15.1364	25.7954	35.3923
EJS	ejs9	0.35	0.704135	2.75429	8.56319	33.9208
EJS	ejs10	0.35	2.59347	2.98931	19.6451	9.39968
EJS	ejs11	0.35	4.68287	7.34411	10.817	34.325
EJS	ejs12	0.35	1.99283	2.52357	9.52662	11.2152
EJS	ejs13	0.35	0.588093	1.4938	13.5	16.4987
EJS	ejs14	0.35	2.19968	1.91976	6.96942	9.61721
EJS	ejs15	0.35	1.10362	4.1796	9.56475	5.5332
EJS	ejs17	0.35	7.85942	4.78602	27.2485	6.30239
EJS	ejs19	0.35	2.26923	4.1242	8.80368	32.4347
EJS	ejs21	0.35	4.36018	2.34908	40.3152	36.7498
EJS	ejs24	0.35	3.06241	5.28335	10.9991	28.8741
EJS	ejs25	0.35	2.71897	3.16203	17.5554	5.71614
EJS	ejs26	0.35	2.67399	3.66889	8.59681	7.89076
EJS	ejs27	0.35	5.15865	11.8936	9.94866	35.1226
EJS	ejs28	0.35	0.359171	1.39833	9.69762	28.6513
EJS	ejs29	0.35	2.75636	4.48284	29.6097	33.6689
EJS	ejs31	0.35	2.0839	2.41577	6.49725	7.26407
EJS	ejs32	0.35	3.32265	3.20991	11.2883	5.45394
EJS	ejs35	0.35	6.22974	2.33435	33.2667	34.4931
EJS	ejs36	0.35	10.7259	8.97681	53.5043	35.2992
EJS	ejs37	0.35	2.22198	3.93823	18.8204	6.1933
EJS	ejs38	0.35	1.10946	4.18036	8.65366	6.44369
EJS	ejs39	0.35	9	4.87753	32.0456	5.90276
EJS	ejs40	0.35	8.95884	5.30036	21.1568	6.87198
EJS	ejs42	0.35	0.91241	4.71881	7.61299	7.62822
EJS	ejs44	0.35	4.94607	11.2468	12.5142	34.9027
EJS	ejs45	0.35	3.38713	4.93649	11.0172	26.9306
EJS	ejs47	0.35	2.1792	1.88	12.528	17.1616
EJS	ejs49	0.35	12.7907	5.40393	33.1545	8.21163
EJS	ejs50	0.35	1.3217	6.49845	22.0822	17.4517
EJS	ejs1	0.4	3.71172	3.96447	20.981	6.46111
EJS	ejs4	0.4	1.33841	3.05472	9.70096	4.60665
EJS	ejs6	0.4	1.98691	3.4685	34.75	7.17294
EJS	ejs7	0.4	2.70681	4.46967	33.4543	5.49155
EJS	ejs8	0.4	15.1617	15.1363	28.6994	35.4205
EJS	ejs9	0.4	0.557962	2.71992	8.22383	34.0362
EJS	ejs10	0.4	2.49485	2.89043	20.4161	9.8184
EJS	ejs11	0.4	4.22754	7.3513	10.5287	34.4166
EJS	ejs12	0.4	1.64024	2.18063	9.26952	11.8104
EJS	ejs13	0.4	0.444099	1.343	13.9182	16.724
EJS	ejs14	0.4	1.85225	1.74316	6.72675	9.77581
EJS	ejs15	0.4	0.900354	4.03793	9.61968	5.49705
EJS	ejs17	0.4	7.30541	4.63985	27.2621	6.41877
EJS	ejs19	0.4	2.04624	4.1052	8.72271	32.5866
EJS	ejs21	0.4	4.02492	2.34773	42.4695	36.7517
EJS	ejs24	0.4	2.86836	5.1048	10.9973	29.5929
EJS	ejs25	0.4	2.33427	2.97759	17.3302	5.77705
EJS	ejs26	0.4	2.26416	3.41131	8.17489	8.03593
EJS	ejs27	0.4	4.85819	11.8512	10.0634	35.1761
EJS	ejs28	0.4	0.264024	1.21559	9.4671	28.8191
EJS	ejs29	0.4	2.68859	4.42881	30.5318	33.7566
EJS	ejs31	0.4	1.71385	2.16867	6.18332	7.47142
EJS	ejs32	0.4	2.75701	3.06824	10.903	5.4822
EJS	ejs35	0.4	5.7887	2.33513	38.5392	34.6112
EJS	ejs36	0.4	10.8895	8.93994	55.7513	35.3452
EJS	ejs37	0.4	1.91708	3.73	18.7834	6.26625
EJS	ejs38	0.4	0.908649	4.00706	8.64492	6.50298
EJS	ejs39	0.4	8.34732	4.76812	32.2589	5.91034
EJS	ejs40	0.4	8.62177	5.19954	21.6694	6.93651
EJS	ejs42	0.4	0.723279	4.5058	7.32897	7.96793
EJS	ejs44	0.4	4.6479	11.2726	13.279	34.931
EJS	ejs45	0.4	3.05911	4.9097	10.8207	27.1584
EJS	ejs47	0.4	1.82623	1.57494	12.1056	17.9126
EJS	ejs49	0.4	12.454	5.23661	33.4447	8.37875
EJS	ejs50	0.4	1.04811	6.06314	22.5402	18.0417
EJS	ejs1	0.45	3.14987	3.80141	20.9098	6.50329
EJS	ejs4	0.45	1.12784	2.92632	9.6833	4.58193
EJS	ejs6	0.45	1.72768	3.23628	36.4496	7.31365
EJS	ejs7	0.45	2.30725	4.37938	33.5742	5.45644
EJS	ejs8	0.45	16.1069	15.1406	32.4622	35.4431
EJS	ejs9	0.45	0.450055	2.7106	8.1099	34.1264
EJS	ejs10	0.45	2.44733	2.80422	21.4967	10.3886
EJS	ejs11	0.45	3.85857	7.36019	10.3821	34.4934
EJS	ejs12	0.45	1.3666	1.91683	9.12861	12.35
EJS	ejs13	0.45	0.344969	1.2356	14.5262	16.8223
EJS	ejs14	0.45	1.56875	1.58344	6.58715	10.0789
EJS	ejs15	0.45	0.744749	3.89464	9.73074	5.4981
EJS	ejs17	0.45	6.90489	4.51611	27.4485	6.41697
EJS	ejs19	0.45	1.87573	4.09096	8.79394	32.7423
EJS	ejs21	0.45	3.82228	2.34711	45.4369	36.7525
EJS	ejs24	0.45	2.73912	5.08639	11.1908	30.0825
EJS	ejs25	0.45	2.03884	2.82239	17.1989	5.82244
EJS	ejs26	0.45	1.93884	3.14909	7.89655	8.20883
EJS	ejs27	0.45	4.64161	11.8227	10.3336	35.2227
EJS	ejs28	0.45	0.198017	1.07281	9.45282	29.0017
EJS	ejs29	0.45	2.68478	4.39175	31.9807	33.8394
EJS	ejs31	0.45	1.42096	1.94987	5.95918	7.73563
EJS	ejs32	0.45	2.3046	2.93161	10.6525	5.51783
EJS	ejs35	0.45	5.50641	2.34037	45.2048	34.7166
EJS	ejs36	0.45	11.24	8.95638	58.8393	35.3795
EJS	ejs37	0.45	1.6838	3.55474	18.9244	6.26702
EJS	ejs38	0.45	0.759106	3.82141	8.73909	6.57995
EJS	ejs39	0.45	7.84082	4.67213	32.6514	5.9285
EJS	ejs40	0.45	8.37878	5.10247	22.3876	7.06086
EJS	ejs42	0.45	0.582798	4.40638	7.13566	8.04024
EJS	ejs44	0.45	4.43438	11.224	14.1775	34.9684
EJS	ejs45	0.45	2.8239	4.9003	10.8397	27.3346
EJS	ejs47	0.45	1.54839	1.36848	11.8713	18.5653
EJS	ejs49	0.45	12.2176	5.11306	34.0288	8.59631
EJS	ejs50	0.45	0.825585	5.43143	23.2906	18.8495
EJS	ejs1	0.5	2.68344	3.64521	21.0039	6.55626
EJS	ejs4	0.5	0.957593	2.80937	9.70836	4.54724
EJS	ejs6	0.5	1.51714	3.03899	38.2249	7.41964
EJS	ejs7	0.5	1.97624	4.29429	34.0966	5.45883
EJS	ejs8	0.5	17.2009	15.1455	36.5602	35.4644
EJS	ejs9	0.5	0.368598	2.71414	8.10252	34.1947
EJS	ejs10	0.5	2.43628	2.75066	22.4766	10.8386
EJS	ejs11	0.5	3.57422	7.36857	10.3468	34.5512
EJS	ejs12	0.5	1.15006	1.68797	9.0691	12.9127
EJS	ejs13	0.5	0.273869	1.13869	15.2037	16.9869
EJS	ejs14	0.5	1.33501	1.44096	6.50033	10.4784
EJS	ejs15	0.5	0.623312	3.76372	9.95582	5.47833
EJS	ejs17	0.5	6.64785	4.40017	27.9049	6.46785
EJS	ejs19	0.5	1.74738	4.08153	8.90693	32.8702
EJS	ejs21	0.5	3.7368	2.34462	49.0607	36.7524
EJS	ejs24	0.5	2.63867	5.07574	11.5077	30.4558
EJS	ejs25	0.5	1.80922	2.67194	17.3165	5.94754
EJS	ejs26	0.5	1.67534	2.93586	7.72566	8.31959
EJS	ejs27	0.5	4.51096	11.7801	10.7813	35.2701
EJS	ejs28	0.5	0.151435	0.95654	9.61532	29.2156
EJS	ejs29	0.5	2.74268	4.36376	33.9487	33.9273
EJS	ejs31	0.5	1.18905	1.77223	5.79339	7.98719
EJS	ejs32	0.5	1.93939	2.80928	10.5083	5.54182
EJS	ejs35	0.5	5.4194	2.33568	52.9015	34.8055
EJS	ejs36	0.5	11.7873	8.94588	62.8102	35.4137
EJS	ejs37	0.5	1.50905	3.39623	19.2303	6.2998
EJS	ejs38	0.5	0.648584	3.65912	8.93824	6.63485
EJS	ejs39	0.5	7.46062	4.58279	33.3195	5.95827
EJS	ejs40	0.5	8.20441	5.01879	23.2296	7.18098
EJS	ejs42	0.5	0.47383	4.28066	6.98385	8.18512
EJS	ejs44	0.5	4.32988	11.2199	15.3539	34.9855
EJS	ejs45	0.5	2.65848	4.90172	11.0168	27.4361
EJS	ejs47	0.5	1.32327	1.19948	11.7536	19.2533
EJS	ejs49	0.5	12.1249	4.99605	34.867	8.79961
EJS	ejs50	0.5	0.657364	4.97694	24.0878	19.4404
EJS	ejs1	0.55	2.31963	3.49555	20.6429	6.61248
EJS	ejs4	0.55	0.817148	2.69941	9.58815	4.55259
EJS	ejs6	0.55	1.33439	2.83368	39.1078	7.60477
EJS	ejs7	0.55	1.71121	4.20987	33.8135	5.43418
EJS	ejs8	0.55	17.9974	15.1502	39.8275	35.4866
EJS	ejs9	0.55	0.309939	2.69277	7.9064	34.2438
EJS	ejs10	0.55	2.41074	2.70717	23.0288	11.3469
EJS	ejs11	0.55	3.31147	7.37574	10.1162	34.6193
EJS	ejs12	0.55	0.979435	1.48793	8.87144	13.5312
EJS	ejs13	0.55	0.222258	1.05846	15.4899	17.1008
EJS	ejs14	0.55	1.14783	1.35028	6.30907	10.6532
EJS	ejs15	0.55	0.52499	3.63704	9.91826	5.47697
EJS	ejs17	0.55	6.36206	4.28564	27.7027	6.55292
EJS	ejs19	0.55	1.6234	4.07887	8.81537	32.9874
EJS	ejs21	0.55	3.62395	2.34571	50.6206	36.7541
EJS	ejs24	0.55	2.50313	5.05627	11.4346	30.7145
EJS	ejs25	0.55	1.62249	2.56014	17.0165	5.9642
EJS	ejs26	0.55	1.46303	2.71138	7.4291	8.54779
EJS	ejs27	0.55	4.3392	11.7868	10.9245	35.2987
EJS	ejs28	0.55	0.120355	0.87833	9.51422	29.2887
EJS	ejs29	0.55	2.72341	4.33848	34.4984	33.9679
EJS	ejs31	0.55	1.01059	1.61039	5.56264	8.27295
EJS	ejs32	0.55	1.66309	2.7089	10.1914	5.54879
EJS	ejs35	0.55	5.35218	2.34901	58.8117	34.8781
EJS	ejs36	0.55	11.9032	8.94616	64.105	35.4333
EJS	ejs37	0.55	1.35521	3.2238	19.1005	6.39004
EJS	ejs38	0.55	0.559637	3.49592	8.90741	6.69285
EJS	ejs39	0.55	7.07369	4.49584	33.2412	5.98063
EJS	ejs40	0.55	7.89981	4.94745	23.3314	7.28742
EJS	ejs42	0.55	0.386344	4.12184	6.74604	8.42361
EJS	ejs44	0.55	4.23512	11.2116	16.2602	35.0108
EJS	ejs45	0.55	2.49299	4.87972	10.9013	27.5796
EJS	ejs47	0.55	1.14517	1.08711	11.4218	19.8114
EJS	ejs49	0.55	11.8012	4.8855	34.689	8.98036
EJS	ejs50	0.55	0.522915	4.49044	24.3373	20.1235
EJS	ejs1	0.6	1.96174	3.35007	21.6577	6.68396
EJS	ejs4	0.6	0.702323	2.61463	9.90635	4.55512
EJS	ejs6	0.6	1.19441	2.67776	42.8422	7.66908
EJS	ejs7	0.6	1.46999	4.1283	35.6654	5.4464
EJS	ejs8	0.6	20.3642	15.1564	47.5927	35.4975
EJS	ejs9	0.6	0.255464	2.66361	8.47648	34.2986
EJS	ejs10	0.6	2.52747	2.69164	25.0354	11.9333
EJS	ejs11	0.6	3.18619	7.37844	10.5537	34.6581
EJS	ejs12	0.6	0.82835	1.30013	9.27794	14.2527
EJS	ejs13	0.6	0.180394	0.992937	17.1017	17.2618
EJS	ejs14	0.6	0.973159	1.26767	6.47387	10.9927
EJS	ejs15	0.6	0.44754	3.51389	10.6434	5.48559
EJS	ejs17	0.6	6.44416	4.18038	29.4449	6.63924
EJS	ejs19	0.6	1.58296	4.07578	9.37038	33.0913
EJS	ejs21	0.6	3.82851	2.3467	58.5413	36.7462
EJS	ejs24	0.6	2.50964	5.08701	12.4632	30.9048
EJS	ejs25	0.6	1.49217	2.45861	17.6941	6.03027
EJS	ejs26	0.6	1.27232	2.50388	7.6722	8.78311
EJS	ejs27	0.6	4.44284	11.794	12.2153	35.3488
EJS	ejs28	0.6	0.0919159	0.783736	10.4599	29.6875
EJS	ejs29	0.6	3.01526	4.32096	39.5372	34.1022
EJS	ejs31	0.6	0.84311	1.4703	5.62648	8.63473
EJS	ejs32	0.6	1.3964	2.63206	10.4633	5.57289
EJS	ejs35	0.6	5.66937	2.35694	71.7702	34.9274
EJS	ejs36	0.6	13.4596	8.9398	73.6421	35.4666
EJS	ejs37	0.6	1.26701	3.07742	20.2406	6.44205
EJS	ejs38	0.6	0.497999	3.35432	9.77876	6.76468
EJS	ejs39	0.6	6.97725	4.42277	35.2842	5.99952
EJS	ejs40	0.6	7.98658	4.86865	25.178	7.41734
EJS	ejs42	0.6	0.317303	4.01867	6.87282	8.64066
EJS	ejs44	0.6	4.3806	11.2064	18.5375	35.0129
EJS	ejs45	0.6	2.4795	4.88439	11.8487	27.762
EJS	ejs47	0.6	0.986324	0.997414	11.845	20.3941
EJS	ejs49	0.6	12.3011	4.79978	37.4675	9.30116
EJS	ejs50	0.6	0.417644	4.05643	26.2522	20.7712
EJS	ejs1	0.65	1.73702	3.22167	20.6997	6.7273
EJS	ejs4	0.65	0.60129	2.5187	9.61544	4.55877
EJS	ejs6	0.65	1.06564	2.50183	42.0996	7.83993
EJS	ejs7	0.65	1.28857	4.05461	34.5419	5.41853
EJS	ejs8	0.65	20.6693	15.1614	49.3904	35.5234
EJS	ejs9	0.65	0.221479	2.68401	8.00561	34.3227
EJS	ejs10	0.65	2.44866	2.67319	24.6449	12.3605
EJS	ejs11	0.65	2.95859	7.38821	10.0957	34.7096
EJS	ejs12	0.65	0.724221	1.18365	8.83632	14.6206
EJS	ejs13	0.65	0.150884	0.930398	16.736	17.3842
EJS	ejs14	0.65	0.85062	1.18768	6.14237	11.3265
EJS	ejs15	0.65	0.379239	3.40373	10.2445	5.47018
EJS	ejs17	0.65	6.09688	4.08386	28.3122	6.65932
EJS	ejs19	0.65	1.46159	4.07677	8.98946	33.19
EJS	ejs21	0.65	3.65494	2.34455	57.1583	36.753
EJS	ejs24	0.65	2.33809	5.06332	11.8565	31.0118
EJS	ejs25	0.65	1.35794	2.34523	17.0409	6.07398
EJS	ejs26	0.65	1.13434	2.35554	7.20654	8.8074
EJS	ejs27	0.65	4.22604	11.7684	11.9372	35.3622
EJS	ejs28	0.65	0.0768899	0.744898	9.94933	29.6055
EJS	ejs29	0.65	2.87476	4.30504	37.9783	34.0881
EJS	ejs31	0.65	0.73612	1.35426	5.31212	8.85849
EJS	ejs32	0.65	1.22524	2.54002	9.97319	5.62133
EJS	ejs35	0.65	5.5835	2.35649	74.5003	34.9827
EJS	ejs36	0.65	12.9266	8.94048	70.9628	35.4717
EJS	ejs37	0.65	1.14786	2.93493	19.5165	6.48489
EJS	ejs38	0.65	0.436042	3.20757	9.36951	6.85994
EJS	ejs39	0.65	6.58257	4.34152	34.1968	6.0438
EJS	ejs40	0.65	7.55822	4.80749	24.3726	7.469
EJS	ejs42	0.65	0.261632	3.8695	6.50091	8.7827
EJS	ejs44	0.65	4.28407	11.2031	18.9343	35.0369
EJS	ejs45	0.65	2.316	4.86948	11.3451	27.7613
EJS	ejs47	0.65	0.867507	0.923738	11.2461	21.0075
EJS	ejs49	0.65	11.6895	4.71521	35.9366	9.38017
EJS	ejs50	0.65	0.334358	3.7041	25.5729	21.3519
EJS	ejs1	0.7	1.5358	3.08889	20.0766	6.80638
EJS	ejs4	0.7	0.515776	2.43285	9.4011	4.5599
EJS	ejs6	0.7	0.962108	2.37428	41.9105	7.87923
EJS	ejs7	0.7	1.1286	3.97067	33.9327	5.41696
EJS	ejs8	0.7	21.244	15.1644	51.8992	35.5451
EJS	ejs9	0.7	0.191686	2.64751	7.72595	34.3474
EJS	ejs10	0.7	2.39346	2.66452	24.4278	12.7526
EJS	ejs11	0.7	2.77797	7.39592	9.7971	34.7487
EJS	ejs12	0.7	0.63398	1.06192	8.55737	15.1582
EJS	ejs13	0.7	0.126964	0.873631	16.59	17.4762
EJS	ejs14	0.7	0.743912	1.13146	5.90297	11.6012
EJS	ejs15	0.7	0.322284	3.29146	10.006	5.4533
EJS	ejs17	0.7	5.85325	3.99661	27.6538	6.71992
EJS	ejs19	0.7	1.36655	4.07926	8.75422	33.2868
EJS	ejs21	0.7	3.55597	2.34375	57.0409	36.7575
EJS	ejs24	0.7	2.20776	5.05655	11.5073	31.0785
EJS	ejs25	0.7	1.24909	2.2522	16.6422	6.1872
EJS	ejs26	0.7	1.01538	2.21827	6.88459	8.85669
EJS	ejs27	0.7	4.07519	11.7463	11.8738	35.3788
EJS	ejs28	0.7	0.0640547	0.707218	9.69133	29.5804
EJS	ejs29	0.7	2.80851	4.2943	37.4428	34.0889
EJS	ejs31	0.7	0.643887	1.2523	5.07237	9.10454
EJS	ejs32	0.7	1.07379	2.4571	9.62812	5.67309
EJS	ejs35	0.7	5.56965	2.35954	78.0269	35.0248
EJS	ejs36	0.7	12.7284	8.92802	70.1619	35.4796
EJS	ejs37	0.7	1.0516	2.79171	19.0973	6.58046
EJS	ejs38	0.7	0.385349	3.07302	9.14975	6.88894
EJS	ejs39	0.7	6.28027	4.26455	33.6014	6.05178
EJS	ejs40	0.7	7.23678	4.74933	23.9345	7.5864
EJS	ejs42	0.7	0.216501	3.77658	6.21768	8.87036
EJS	ejs44	0.7	4.24817	11.2189	19.5757	35.0528
EJS	ejs45	0.7	2.19532	4.8587	11.0769	27.8209
EJS	ejs47	0.7	0.764758	0.857602	10.8351	21.6173
EJS	ejs49	0.7	11.2914	4.64194	35.1159	9.60441
EJS	ejs50	0.7	0.269178	3.40127	25.2989	21.9119
EJS	ejs1	0.75	1.35765	2.98111	19.7548	6.82354
EJS	ejs4	0.75	0.442609	2.35645	9.27606	4.54171
EJS	ejs6	0.75	0.870745	2.21267	42.4362	8.11141
EJS	ejs7	0.75	0.98839	3.9079	33.6915	5.39049
EJS	ejs8	0.75	22.2544	15.176	55.6358	35.562
EJS	ejs9	0.75	0.16538	2.67948	7.62357	34.3686
EJS	ejs10	0.75	2.37855	2.6616	24.601	13.2306
EJS	ejs11	0.75	2.63858	7.39987	9.64445	34.7856
EJS	ejs12	0.75	0.557588	0.964029	8.39306	15.6129
EJS	ejs13	0.75	0.107111	0.834447	16.7626	17.4919
EJS	ejs14	0.75	0.650516	1.0743	5.74605	11.9707
EJS	ejs15	0.75	0.274092	3.18988	9.92571	5.44011
EJS	ejs17	0.75	5.70159	3.91331	27.4167	6.78443
EJS	ejs19	0.75	1.29498	4.08079	8.66337	33.3766
EJS	ejs21	0.75	3.5367	2.34403	58.361	36.759
EJS	ejs24	0.75	2.11422	5.0694	11.3984	31.1422
EJS	ejs25	0.75	1.16096	2.17146	16.4005	6.21774
EJS	ejs26	0.75	0.909827	2.05484	6.69876	9.07074
EJS	ejs27	0.75	3.99785	11.7557	12.0814	35.3947
EJS	ejs28	0.75	0.0531766	0.668624	9.67359	29.6348
EJS	ejs29	0.75	2.81361	4.28168	37.9018	34.112
EJS	ejs31	0.75	0.56243	1.1636	4.90943	9.33914
EJS	ejs32	0.75	0.939246	2.39215	9.41471	5.65205
EJS	ejs35	0.75	5.65542	2.36265	83.0763	35.0548
EJS	ejs36	0.75	12.8448	8.93496	71.1318	35.4864
EJS	ejs37	0.75	0.978274	2.68303	18.9234	6.57018
EJS	ejs38	0.75	0.343607	2.94701	9.11755	6.96607
EJS	ejs39	0.75	6.05661	4.19909	33.4588	6.09088
EJS	ejs40	0.75	7.01862	4.70027	23.8898	7.67802
EJS	ejs42	0.75	0.178354	3.64044	6.03463	9.13592
EJS	ejs44	0.75	4.31651	11.2008	20.7669	35.0671
EJS	ejs45	0.75	2.11553	4.85385	11.0468	27.832
EJS	ejs47	0.75	0.675884	0.835726	10.6012	22.0136
EJS	ejs49	0.75	11.064	4.57134	34.8447	9.68837
EJS	ejs50	0.75	0.21638	3.08361	25.2349	22.5311
EJS	ejs1	0.8	1.20662	2.87185	19.3615	6.86577
EJS	ejs4	0.8	0.379115	2.28946	9.14355	4.55081
EJS	ejs6	0.8	0.796071	2.0915	42.5284	8.20319
EJS	ejs7	0.8	0.86634	3.84416	33.3551	5.3759
EJS	ejs8	0.8	23.1457	15.1913	58.9608	35.58
EJS	ejs9	0.8	0.143095	2.69162	7.4828	34.3824
EJS	ejs10	0.8	2.34956	2.67015	24.5543	13.6769
EJS	ejs11	0.8	2.51353	7.40537	9.48509	34.8178
EJS	ejs12	0.8	0.492969	0.874869	8.20727	16.1
EJS	ejs13	0.8	0.0907039	0.791508	16.8212	17.579
EJS	ejs14	0.8	0.571528	1.03073	5.57418	12.3511
EJS	ejs15	0.8	0.231937	3.08787	9.79168	5.44198
EJS	ejs17	0.8	5.54588	3.83574	27.0551	6.85387
EJS	ejs19	0.8	1.22748	4.08213	8.53569	33.4534
EJS	ejs21	0.8	3.49957	2.34535	59.0127	36.7611
EJS	ejs24	0.8	2.02006	5.06976	11.2087	31.1772
EJS	ejs25	0.8	1.08508	2.09256	16.1586	6.31249
EJS	ejs26	0.8	0.820039	1.90723	6.49649	9.26445
EJS	ejs27	0.8	3.91372	11.7462	12.197	35.4112
EJS	ejs28	0.8	0.0444629	0.637072	9.59366	29.6554
EJS	ejs29	0.8	2.79855	4.27307	38.0062	34.1255
EJS	ejs31	0.8	0.494699	1.08193	4.74209	9.62212
EJS	ejs32	0.8	0.825106	2.3254	9.18737	5.70355
EJS	ejs35	0.8	5.67995	2.36386	86.3161	35.0803
EJS	ejs36	0.8	12.8556	8.91727	71.4486	35.4948
EJS	ejs37	0.8	0.912823	2.56282	18.7131	6.63282
EJS	ejs38	0.8	0.307293	2.83041	9.02512	6.99052
EJS	ejs39	0.8	5.84103	4.13878	33.1472	6.11059
EJS	ejs40	0.8	6.79226	4.64146	23.6821	7.75765
EJS	ejs42	0.8	0.14705	3.55384	5.83576	9.25571
EJS	ejs44	0.8	4.38543	11.1837	21.8501	35.0808
EJS	ejs45	0.8	2.03925	4.8461	10.96	27.867
EJS	ejs47	0.8	0.599548	0.814403	10.3402	22.4572
EJS	ejs49	0.8	10.8185	4.52115	34.444	9.92756
EJS	ejs50	0.8	0.173694	2.79805	25.1133	23.1486
EJS	ejs1	0.85	1.06819	2.76381	19.2741	6.92914
EJS	ejs4	0.85	0.324112	2.22515	9.08554	4.55687
EJS	ejs6	0.85	0.733625	1.97372	43.256	8.32543
EJS	ejs7	0.85	0.756946	3.77353	33.4848	5.36857
EJS	ejs8	0.85	24.4455	15.1892	63.4548	35.5934
EJS	ejs9	0.85	0.122784	2.67666	7.51822	34.4002
EJS	ejs10	0.85	2.35241	2.68224	24.8255	14.156
EJS	ejs11	0.85	2.42372	7.40837	9.4621	34.8398
EJS	ejs12	0.85	0.43631	0.800818	8.14944	16.5559
EJS	ejs13	0.85	0.0768289	0.759343	17.1662	17.633
EJS	ejs14	0.85	0.499787	0.996998	5.48675	12.6967
EJS	ejs15	0.85	0.195789	2.99388	9.82343	5.43134
EJS	ejs17	0.85	5.48025	3.7655	27.1298	6.90085
EJS	ejs19	0.85	1.17971	4.08575	8.54522	33.5166
EJS	ejs21	0.85	3.54418	2.3435	61.2308	36.7616
EJS	ejs24	0.85	1.96361	5.07509	11.3065	31.2224
EJS	ejs25	0.85	1.02567	2.02904	16.0964	6.37142
EJS	ejs26	0.85	0.739895	1.80033	6.41673	9.339
EJS	ejs27	0.85	3.89484	11.7489	12.5796	35.4281
EJS	ejs28	0.85	0.0369734	0.605778	9.75842	29.7468
EJS	ejs29	0.85	2.85655	4.26482	39.1489	34.1575
EJS	ejs31	0.85	0.434415	1.01481	4.63636	9.82967
EJS	ejs32	0.85	0.722423	2.27599	9.07784	5.72002
EJS	ejs35	0.85	5.78844	2.36679	90.9856	35.0978
EJS	ejs36	0.85	13.2022	8.93126	73.6736	35.5005
EJS	ejs37	0.85	0.862877	2.46158	18.7232	6.67866
EJS	ejs38	0.85	0.277259	2.70856	9.11371	7.09619
EJS	ejs39	0.85	5.70595	4.07529	33.3762	6.14373
EJS	ejs40	0.85	6.6571	4.60261	23.8781	7.8516
EJS	ejs42	0.85	0.120471	3.43231	5.72656	9.43257
EJS	ejs44	0.85	4.5087	11.198	23.1811	35.0854
EJS	ejs45	0.85	1.99973	4.84357	11.115	27.8934
EJS	ejs47	0.85	0.532733	0.786018	10.2366	22.9793
EJS	ejs49	0.85	10.7387	4.47659	34.6074	10.0649
EJS	ejs50	0.85	0.139392	2.60301	25.3654	23.6841
EJS	ejs1	0.9	0.941191	2.65801	19.5004	7.00088
EJS	ejs4	0.9	0.276506	2.16961	9.15284	4.57883
EJS	ejs6	0.9	0.682608	1.85898	44.9351	8.48417
EJS	ejs7	0.9	0.658743	3.72127	34.149	5.36741
EJS	ejs8	0.9	26.3323	15.1847	69.6667	35.6052
EJS	ejs9	0.9	0.10409	2.6801	7.74568	34.417
EJS	ejs10	0.9	2.38557	2.69596	25.4053	14.6162
EJS	ejs11	0.9	2.37415	7.41223	9.61308	34.853
EJS	ejs12	0.9	0.38521	0.73122	8.24526	17.0328
EJS	ejs13	0.9	0.0649446	0.724652	17.8969	17.7545
EJS	ejs14	0.9	0.433751	0.964671	5.48523	13.1134
EJS	ejs15	0.9	0.164288	2.89532	10.0551	5.45801
EJS	ejs17	0.9	5.51555	3.70231	27.7115	6.9364
EJS	ejs19	0.9	1.15271	4.08541	8.70835	33.5771
EJS	ejs21	0.9	3.67466	2.3433	65.1129	36.7599
EJS	ejs24	0.9	1.9307	5.08468	11.6298	31.2521
EJS	ejs25	0.9	0.982799	1.9643	16.2583	6.42771
EJS	ejs26	0.9	0.666449	1.67529	6.46539	9.55475
EJS	ejs27	0.9	3.95226	11.758	13.2959	35.45
EJS	ejs28	0.9	0.0305435	0.575198	10.3258	29.9111
EJS	ejs29	0.9	2.99675	4.25782	41.4691	34.2077
EJS	ejs31	0.9	0.378939	0.946253	4.60765	10.1657
EJS	ejs32	0.9	0.628752	2.21117	9.11176	5.76667
EJS	ejs35	0.9	6.01892	2.3653	97.9421	35.1087
EJS	ejs36	0.9	13.9189	8.93199	78.0072	35.5094
EJS	ejs37	0.9	0.82858	2.36379	19.0273	6.70333
EJS	ejs38	0.9	0.253207	2.60059	9.40983	7.12536
EJS	ejs39	0.9	5.64837	4.01947	34.1451	6.2036
EJS	ejs40	0.9	6.62564	4.581	24.5622	7.90993
EJS	ejs42	0.9	0.097931	3.35078	5.70545	9.61196
EJS	ejs44	0.9	4.75125	11.2062	25.1985	35.0857
EJS	ejs45	0.9	2.00046	4.84518	11.5522	27.9229
EJS	ejs47	0.9	0.473858	0.769938	10.3127	23.4391
EJS	ejs49	0.9	10.8463	4.43934	35.4469	10.2763
EJS	ejs50	0.9	0.11143	2.39488	26.1026	24.2232
EJS	ejs1	0.95	0.848886	2.56906	18.9565	7.03146
EJS	ejs4	0.95	0.233369	2.11445	8.92761	4.58715
EJS	ejs6	0.95	0.634226	1.76397	44.3272	8.57103
EJS	ejs7	0.95	0.576028	3.65327	33.5296	5.36372
EJS	ejs8	0.95	26.8637	15.2013	71.776	35.6205
EJS	ejs9	0.95	0.0897163	2.67501	7.51797	34.4235
EJS	ejs10	0.95	2.32567	2.7146	24.8957	15.0129
EJS	ejs11	0.95	2.26847	7.41414	9.37321	34.8768
EJS	ejs12	0.95	0.346311	0.681058	7.98733	17.3964
EJS	ejs13	0.95	0.0552099	0.699105	17.6398	17.7369
EJS	ejs14	0.95	0.385787	0.945429	5.283	13.4121
EJS	ejs15	0.95	0.135333	2.81522	9.79271	5.41129
EJS	ejs17	0.95	5.34986	3.63816	27.0935	7.02592
EJS	ejs19	0.95	1.0929	4.09122	8.49819	33.6313
EJS	ejs21	0.95	3.60938	2.34301	64.6293	36.7631
EJS	ejs24	0.95	1.84001	5.07765	11.2778	31.2677
EJS	ejs25	0.95	0.928443	1.90542	15.8761	6.50708
EJS	ejs26	0.95	0.609544	1.5827	6.22772	9.62309
EJS	ejs27	0.95	3.85095	11.7453	13.1923	35.4573
EJS	ejs28	0.95	0.0259037	0.556055	10.0966	29.8797
EJS	ejs29	0.95	2.93649	4.25249	40.7948	34.2019
EJS	ejs31	0.95	0.339652	0.897619	4.42369	10.3072
EJS	ejs32	0.95	0.557488	2.17069	8.83301	5.75832
EJS	ejs35	0.95	5.93678	2.36945	97.9537	35.1236
EJS	ejs36	0.95	13.6939	8.92813	76.8766	35.51
EJS	ejs37	0.95	0.778746	2.26467	18.5869	6.78444
EJS	ejs38	0.95	0.227185	2.49663	9.17832	7.18084
EJS	ejs39	0.95	5.4525	3.96466	33.5196	6.20859
EJS	ejs40	0.95	6.39371	4.52399	24.0628	8.02984
EJS	ejs42	0.95	0.0787932	3.2504	5.48514	9.79786
EJS	ejs44	0.95	4.80813	11.1947	25.9421	35.0958
EJS	ejs45	0.95	1.9266	4.83361	11.3086	27.9275
EJS	ejs47	0.95	0.424648	0.761603	9.97982	23.8651
EJS	ejs49	0.95	10.5184	4.39339	34.5583	10.3469
EJS	ejs50	0.95	0.0883618	2.28468	25.5113	24.6604
EJS	ejs1	1	0.767068	2.47852	18.4511	7.08606
EJS	ejs4	1	0.195317	2.05793	8.7264	4.59122
EJS	ejs6	1	0.591842	1.66973	43.7887	8.69217
EJS	ejs7	1	0.50195	3.5902	32.9999	5.38322
EJS	ejs8	1	27.3724	15.2108	73.7721	35.6355
EJS	ejs9	1	0.0768335	2.66034	7.3086	34.4321
EJS	ejs10	1	2.26959	2.73324	24.4069	15.4696
EJS	ejs11	1	2.17239	7.41859	9.1488	34.8924
EJS	ejs12	1	0.312141	0.639037	7.74622	17.6938
EJS	ejs13	1	0.0467356	0.669303	17.4281	17.8219
EJS	ejs14	1	0.343434	0.927988	5.09497	13.7565
EJS	ejs15	1	0.109493	2.729	9.54773	5.41095
EJS	ejs17	1	5.18381	3.58301	26.4293	7.07326
EJS	ejs19	1	1.03903	4.091	8.30864	33.6892
EJS	ejs21	1	3.55162	2.34364	64.2027	36.7665
EJS	ejs24	1	1.75773	5.08369	10.953	31.2816
EJS	ejs25	1	0.879608	1.85587	15.4973	6.53921
EJS	ejs26	1	0.558615	1.48464	6.01471	9.77304
EJS	ejs27	1	3.75974	11.7455	13.1005	35.4636
EJS	ejs28	1	0.0219271	0.538378	9.88666	29.8506
EJS	ejs29	1	2.8829	4.2431	40.1965	34.1969
EJS	ejs31	1	0.305016	0.848449	4.25662	10.491
EJS	ejs32	1	0.494164	2.11905	8.5733	5.77992
EJS	ejs35	1	5.85977	2.3713	97.8869	35.1363
EJS	ejs36	1	13.4906	8.92252	75.8536	35.5095
EJS	ejs37	1	0.73453	2.17048	18.1664	6.83903
EJS	ejs38	1	0.204094	2.38205	8.96089	7.28099
EJS	ejs39	1	5.27615	3.90885	32.9619	6.2328
EJS	ejs40	1	6.18008	4.48014	23.5966	8.16546
EJS	ejs42	1	0.0623626	3.17607	5.28237	9.93581
EJS	ejs44	1	4.86103	11.2098	26.6131	35.1019
EJS	ejs45	1	1.86037	4.82158	11.0888	27.9115
EJS	ejs47	1	0.381131	0.76316	9.66896	24.2488
EJS	ejs49	1	10.23	4.36882	33.7897	10.5382
EJS	ejs50	1	0.0688327	2.23768	24.9866	25.0273
Grand Tack	1to1-0.2-Run01	0.1	5.12958	5.99456	13.8332	12.3423
Grand Tack	1to1-0.2-Run01	0.1	7.236	11.4122	12.6931	12.3306
Grand Tack	1to1-0.2-Run02	0.1	7.29203	14.1277	12.4396	12.872
Grand Tack	1to1-0.2-Run02	0.1	8.94427	3.81395	13.9202	9.50965
Grand Tack	1to1-0.2-Run03	0.1	6.27756	11.4795	12.7974	11.2335
Grand Tack	1to1-0.2-Run03	0.1	8.5783	15.15	13.6348	13.935
Grand Tack	1to1-0.2-Run04	0.1	7.28965	8.10214	12.1813	12.2804
Grand Tack	1to1-0.2-Run05	0.1	7.78675	7.42685	13.141	7.2549
Grand Tack	1to1-0.2-Run06	0.1	5.57899	4.79409	11.4791	6.24233
Grand Tack	1to1-0.2-Run06	0.1	6.85215	9.34754	13.712	13.1497
Grand Tack	1to1-0.2-Run07	0.1	6.02722	5.38804	13.8248	13.0957
Grand Tack	1to1-0.2-Run07	0.1	7.83205	2.79776	12.1744	5.80781
Grand Tack	1to1-0.2-Run08	0.1	7.41124	12.1232	13.1437	12.9879
Grand Tack	1to1-0.2-Run08	0.1	4.38213	0.235467	13.3204	6.47006
Grand Tack	1to1-0.2-Run09	0.1	6.82116	7.76457	13.8071	13.024
Grand Tack	1to1-0.2-Run10	0.1	6.11186	8.92107	14.0643	13.3863
Grand Tack	1to1-0.2-Run10	0.1	6.77943	1.82543	11.4428	4.26865
Grand Tack	1to1-0.2-Run11	0.1	6.45041	1.63027	11.6994	4.18079
Grand Tack	1to1-0.2-Run11	0.1	5.96285	2.69758	13.4583	11.896
Grand Tack	1to1-0.2-Run12	0.1	7.74741	8.53033	12.8704	12.0649
Grand Tack	1to1-0.2-Run12	0.1	5.67436	2.83851	12.9175	6.05462
Grand Tack	1to1-0.5-Run01	0.1	8.2171	8.07437	13.1179	12.8154
Grand Tack	1to1-0.5-Run02	0.1	6.53028	14.5552	12.8727	13.5897
Grand Tack	1to1-0.5-Run03	0.1	7.43747	14.8519	12.7719	13.0557
Grand Tack	1to1-0.5-Run03	0.1	7.31707	12.8805	13.022	13.2866
Grand Tack	1to1-0.5-Run04	0.1	5.97954	6.43076	13.2098	12.3139
Grand Tack	1to1-0.5-Run05	0.1	4.31776	3.21335	14.443	11.5844
Grand Tack	1to1-0.5-Run05	0.1	8.60691	9.88382	12.5926	11.4781
Grand Tack	1to1-0.5-Run06	0.1	6.83904	12.6452	12.0205	11.6215
Grand Tack	1to1-0.5-Run07	0.1	8.02755	14.2006	12.8727	13.7014
Grand Tack	1to1-0.5-Run08	0.1	7.07626	12.6276	12.7317	12.6299
Grand Tack	1to1-0.5-Run08	0.1	7.72715	11.738	12.8092	12.9111
Grand Tack	1to1-0.5-Run09	0.1	5.72205	6.00901	13.9688	12.6924
Grand Tack	1to1-0.5-Run09	0.1	7.77602	16.5251	12.1115	13.9912
Grand Tack	1to1-0.5-Run10	0.1	7.22885	13.9872	12.6007	13.2418
Grand Tack	1to1-0.5-Run10	0.1	8.49128	15.7939	13.1768	13.6949
Grand Tack	1to1-0.5-Run11	0.1	6.69479	2.78709	12.5326	4.85502
Grand Tack	1to1-0.5-Run11	0.1	9.37581	12.3027	13.3836	13.0184
Grand Tack	1to1-0.5-Run12	0.1	7.95126	12.4459	12.6852	12.8139
Grand Tack	1to1-0.8-Run02	0.1	6.75917	13.017	12.5158	12.6383
Grand Tack	1to1-0.8-Run02	0.1	8.18849	11.4659	12.5861	11.3747
Grand Tack	1to1-0.8-Run03	0.1	5.22733	13.8179	10.266	12.8079
Grand Tack	1to1-0.8-Run03	0.1	7.00116	12.0505	12.2961	12.4144
Grand Tack	1to1-0.8-Run04	0.1	7.05481	14.796	12.1014	12.6259
Grand Tack	1to1-0.8-Run04	0.1	7.33972	17.7801	11.8744	14.9189
Grand Tack	1to1-0.8-Run05	0.1	6.08206	8.32643	12.3813	12.3855
Grand Tack	1to1-0.8-Run06	0.1	7.70807	15.4326	11.9905	13.1996
Grand Tack	1to1-0.8-Run06	0.1	6.53625	10.3118	12.3507	12.8849
Grand Tack	1to1-0.8-Run08	0.1	8.05855	14.4106	12.4411	12.9281
Grand Tack	1to1-0.8-Run08	0.1	6.73294	14.2629	11.5369	12.8977
Grand Tack	1to1-0.8-Run10	0.1	4.88043	6.25606	12.9458	12.7155
Grand Tack	1to1-0.8-Run10	0.1	5.5182	2.49875	11.8628	5.89755
Grand Tack	2to1-0.2-Run01	0.1	6.92368	8.48478	13.5993	12.628
Grand Tack	2to1-0.2-Run01	0.1	8.45075	4.27611	12.647	8.16862
Grand Tack	2to1-0.2-Run02	0.1	5.93901	3.91075	12.3511	6.29328
Grand Tack	2to1-0.2-Run02	0.1	8.65221	10.0136	13.3457	13.9585
Grand Tack	2to1-0.2-Run03	0.1	7.37429	2.78986	12.9984	6.38967
Grand Tack	2to1-0.2-Run04	0.1	8.09312	12.2535	12.8594	12.8213
Grand Tack	2to1-0.2-Run04	0.1	5.99623	10.4018	6.81122	12.0686
Grand Tack	2to1-0.2-Run05	0.1	7.58052	9.50189	13.2896	13.3068
Grand Tack	2to1-0.2-Run05	0.1	7.48634	9.21282	14.03	13.5571
Grand Tack	2to1-0.2-Run06	0.1	8.84533	7.56683	13.3187	10.9898
Grand Tack	2to1-0.2-Run06	0.1	7.08222	3.52761	12.2976	5.74943
Grand Tack	2to1-0.2-Run07	0.1	7.40767	9.718	12.6524	11.4171
Grand Tack	2to1-0.2-Run07	0.1	7.51257	3.59216	13.444	6.5387
Grand Tack	2to1-0.2-Run08	0.1	5.84245	5.47042	12.1757	12.8187
Grand Tack	2to1-0.2-Run08	0.1	8.89421	7.38275	14.2728	11.9473
Grand Tack	2to1-0.2-Run09	0.1	8.79169	8.32898	13.6214	11.0023
Grand Tack	2to1-0.2-Run09	0.1	6.84023	5.26494	13.1221	9.53884
Grand Tack	2to1-0.2-Run10	0.1	7.62939	8.49561	12.4449	12.5852
Grand Tack	2to1-0.2-Run10	0.1	8.13484	5.68622	12.4066	11.1998
Grand Tack	2to1-0.5-Run01	0.1	6.76274	13.7629	12.3644	13.2338
Grand Tack	2to1-0.5-Run01	0.1	7.65443	7.91788	12.4618	10.4082
Grand Tack	2to1-0.5-Run02	0.1	5.10216	2.33979	14.7531	12.6282
Grand Tack	2to1-0.5-Run03	0.1	10.643	13.852	13.2907	12.5519
Grand Tack	2to1-0.5-Run03	0.1	8.16226	13.5408	13.0198	12.5752
Grand Tack	2to1-0.5-Run04	0.1	9.25422	16.6037	11.9639	13.9762
Grand Tack	2to1-0.5-Run04	0.1	7.95841	15.2412	12.9436	13.982
Grand Tack	2to1-0.5-Run05	0.1	10.2687	11.5146	12.4115	12.646
Grand Tack	2to1-0.5-Run05	0.1	8.88109	8.65964	12.9837	9.40652
Grand Tack	2to1-0.5-Run06	0.1	8.37803	14.7177	11.8382	13.7809
Grand Tack	2to1-0.5-Run06	0.1	6.92487	16.0018	12.6106	14.2265
Grand Tack	2to1-0.5-Run07	0.1	9.70125	11.6299	13.4484	13.7307
Grand Tack	2to1-0.5-Run07	0.1	6.67572	7.64868	11.6188	10.582
Grand Tack	2to1-0.5-Run08	0.1	5.82099	4.40444	12.4155	8.80933
Grand Tack	2to1-0.5-Run08	0.1	7.10845	7.64279	13.7558	12.3383
Grand Tack	2to1-0.5-Run08	0.1	8.96335	4.97514	14.6058	12.0034
Grand Tack	2to1-0.5-Run09	0.1	6.06298	4.67106	13.0333	11.6642
Grand Tack	2to1-0.5-Run09	0.1	9.94802	15.2777	11.8425	13.2523
Grand Tack	2to1-0.5-Run09	0.1	9.58085	15.6352	12.7412	13.6458
Grand Tack	2to1-0.5-Run10	0.1	7.58767	11.5367	12.7602	12.1237
Grand Tack	2to1-0.5-Run10	0.1	8.73804	2.17595	13.2711	5.1547
Grand Tack	2to1-0.8-Run01	0.1	9.67741	11.7897	13.4315	12.651
Grand Tack	2to1-0.8-Run02	0.1	8.70466	16.154	11.2754	13.6621
Grand Tack	2to1-0.8-Run03	0.1	6.89626	11.8968	11.6614	10.0412
Grand Tack	2to1-0.8-Run03	0.1	9.81808	14.5737	13.4884	13.1301
Grand Tack	2to1-0.8-Run04	0.1	7.30515	13.2494	13.1407	12.9972
Grand Tack	2to1-0.8-Run05	0.1	9.73105	17.7555	12.3811	14.9418
Grand Tack	2to1-0.8-Run05	0.1	7.88212	11.6918	13.7593	13.2665
Grand Tack	2to1-0.8-Run06	0.1	8.91209	11.8659	12.1615	12.8396
Grand Tack	2to1-0.8-Run07	0.1	7.9596	11.8848	13.7802	13.3482
Grand Tack	2to1-0.8-Run08	0.1	6.55651	2.16561	10.3594	4.91668
Grand Tack	2to1-0.8-Run08	0.1	8.27312	15.9476	12.6232	13.9958
Grand Tack	2to1-0.8-Run09	0.1	5.85914	4.50001	12.9014	12.9842
Grand Tack	2to1-0.8-Run10	0.1	9.53794	10.1253	12.7271	10.6076
Grand Tack	4to1-0.2-Run01	0.1	8.54611	3.35446	14.4828	6.31248
Grand Tack	4to1-0.2-Run01	0.1	7.64728	4.31285	14.0847	7.62702
Grand Tack	4to1-0.2-Run02	0.1	7.21812	4.59542	14.0938	11.6467
Grand Tack	4to1-0.2-Run02	0.1	7.30276	2.14687	12.6756	5.75281
Grand Tack	4to1-0.2-Run03	0.1	7.41005	6.00822	14.4751	12.1214
Grand Tack	4to1-0.2-Run03	0.1	10.581	9.09673	13.7908	12.2416
Grand Tack	4to1-0.2-Run04	0.1	9.41157	12.405	14.3653	14.1786
Grand Tack	4to1-0.2-Run05	0.1	5.759	2.98313	13.9658	11.5816
Grand Tack	4to1-0.2-Run05	0.1	8.00729	6.7122	15.5694	13.0324
Grand Tack	4to1-0.2-Run06	0.1	11.4644	6.07594	14.9338	10.6877
Grand Tack	4to1-0.2-Run06	0.1	8.2922	9.33167	12.9508	13.4789
Grand Tack	4to1-0.2-Run07	0.1	9.03964	0.735017	13.6377	11.7539
Grand Tack	4to1-0.2-Run07	0.1	7.92265	5.37091	13.6768	13.8922
Grand Tack	4to1-0.2-Run08	0.1	7.73311	4.22035	15.0546	12.2653
Grand Tack	4to1-0.2-Run08	0.1	8.97288	8.85766	13.9145	13.8074
Grand Tack	4to1-0.2-Run09	0.1	6.57082	0.752152	12.8001	4.19271
Grand Tack	4to1-0.2-Run09	0.1	9.70125	6.28882	15.5099	13.1078
Grand Tack	4to1-0.2-Run10	0.1	8.9395	0.971114	13.3615	8.38863
Grand Tack	4to1-0.5-Run01	0.1	10.7157	7.27593	13.2459	7.54004
Grand Tack	4to1-0.5-Run01	0.1	9.91583	13.3839	13.3786	12.3329
Grand Tack	4to1-0.5-Run02	0.1	6.35505	4.56488	14.2154	8.80664
Grand Tack	4to1-0.5-Run02	0.1	5.68748	7.74061	6.55782	13.7838
Grand Tack	4to1-0.5-Run03	0.1	8.71897	1.50939	11.2659	3.96508
Grand Tack	4to1-0.5-Run03	0.1	10.289	5.29027	13.0695	8.25186
Grand Tack	4to1-0.5-Run03	0.1	7.0703	7.44891	14.0506	11.3317
Grand Tack	4to1-0.5-Run04	0.1	5.97954	2.1625	10.6747	5.40773
Grand Tack	4to1-0.5-Run04	0.1	10.9708	10.3164	14.4604	12.1168
Grand Tack	4to1-0.5-Run05	0.1	10.9041	10.2545	14.7912	13.3576
Grand Tack	4to1-0.5-Run06	0.1	9.47475	12.0203	13.6863	13.1563
Grand Tack	4to1-0.5-Run06	0.1	10.6227	7.05403	14.1564	12.8527
Grand Tack	4to1-0.5-Run07	0.1	8.88586	7.12507	11.9111	9.04875
Grand Tack	4to1-0.5-Run07	0.1	8.40902	4.23284	14.1032	7.62943
Grand Tack	4to1-0.5-Run08	0.1	7.6139	1.5192	14.2566	9.28721
Grand Tack	4to1-0.5-Run08	0.1	9.87768	11.8511	14.0435	14.3692
Grand Tack	4to1-0.5-Run09	0.1	10.308	10.6661	14.0164	13.1686
Grand Tack	4to1-0.5-Run09	0.1	8.31723	12.079	13.872	13.835
Grand Tack	4to1-0.5-Run10	0.1	11.2486	8.72831	14.3071	13.3781
Grand Tack	4to1-0.8-Run01	0.1	8.29339	5.76859	11.5317	6.35836
Grand Tack	4to1-0.8-Run01	0.1	9.619	11.4281	13.5811	13.4946
Grand Tack	4to1-0.8-Run02	0.1	8.24571	15.595	12.6332	14.6168
Grand Tack	4to1-0.8-Run03	0.1	7.93338	5.21051	10.4791	5.56368
Grand Tack	4to1-0.8-Run03	0.1	5.93066	8.32503	12.9097	11.3869
Grand Tack	4to1-0.8-Run04	0.1	8.38518	13.7929	12.8993	13.3966
Grand Tack	4to1-0.8-Run04	0.1	10.587	13.0457	12.0657	13.3386
Grand Tack	4to1-0.8-Run05	0.1	8.39233	7.93498	11.9419	8.68358
Grand Tack	4to1-0.8-Run05	0.1	9.89079	11.4303	13.6588	13.8672
Grand Tack	4to1-0.8-Run06	0.1	10.0648	7.55992	11.5075	10.5568
Grand Tack	4to1-0.8-Run06	0.1	9.61065	14.2738	13.5797	13.8449
Grand Tack	4to1-0.8-Run07	0.1	9.72271	13.8385	13.3595	13.6592
Grand Tack	4to1-0.8-Run07	0.1	11.8947	15.5118	14.0263	13.516
Grand Tack	4to1-0.8-Run08	0.1	10.5727	12.7269	12.2775	11.4813
Grand Tack	4to1-0.8-Run08	0.1	10.0291	16.0156	12.5256	14.4145
Grand Tack	4to1-0.8-Run09	0.1	7.70807	6.5448	11.4506	9.00309
Grand Tack	4to1-0.8-Run09	0.1	8.23498	14.981	12.805	13.3199
Grand Tack	4to1-0.8-Run10	0.1	10.1101	4.65309	12.0727	5.63318
Grand Tack	8to1-0.2-Run01	0.1	7.05004	0.627363	11.9375	4.68922
Grand Tack	8to1-0.2-Run01	0.1	7.15494	8.69855	13.6304	13.9384
Grand Tack	8to1-0.2-Run01	0.1	8.51512	3.51295	15.4822	11.6922
Grand Tack	8to1-0.2-Run02	0.1	8.44002	6.03897	14.7984	12.5021
Grand Tack	8to1-0.2-Run02	0.1	9.78112	8.95801	13.0077	13.4665
Grand Tack	8to1-0.2-Run03	0.1	6.4671	6.16432	15.9199	13.1112
Grand Tack	8to1-0.2-Run03	0.1	8.1408	4.54756	12.142	11.5851
Grand Tack	8to1-0.2-Run04	0.1	10.1387	6.5943	13.9721	14.1306
Grand Tack	8to1-0.2-Run04	0.1	5.73277	6.69277	14.8642	12.1135
Grand Tack	8to1-0.2-Run05	0.1	7.11322	2.37838	13.9983	9.12608
Grand Tack	8to1-0.2-Run06	0.1	9.4533	7.42456	14.6274	10.4398
Grand Tack	8to1-0.2-Run06	0.1	9.53197	9.13244	14.247	14.2727
Grand Tack	8to1-0.2-Run07	0.1	6.95705	7.75856	13.4693	14.3805
Grand Tack	8to1-0.2-Run07	0.1	8.75115	5.1733	12.6795	10.6194
Grand Tack	8to1-0.2-Run08	0.1	9.00388	1.14336	13.158	8.97055
Grand Tack	8to1-0.2-Run09	0.1	8.37088	7.39788	14.3784	12.3461
Grand Tack	8to1-0.2-Run09	0.1	10.9553	-0.353488	13.6015	0.600237
Grand Tack	8to1-0.2-Run10	0.1	10.9506	3.98602	13.581	7.17701
Grand Tack	8to1-0.2-Run10	0.1	7.40409	5.88225	15.6055	14.5228
Grand Tack	8to1-0.5-Run01	0.1	10.1924	8.74557	11.7836	13.8996
Grand Tack	8to1-0.5-Run02	0.1	11.0018	8.36703	12.1086	12.32
Grand Tack	8to1-0.5-Run02	0.1	10.7551	13.8304	12.9168	14.1392
Grand Tack	8to1-0.5-Run03	0.1	8.42571	6.22963	12.1589	11.6659
Grand Tack	8to1-0.5-Run03	0.1	11.0459	13.1138	14.8252	14.5905
Grand Tack	8to1-0.5-Run04	0.1	9.77755	8.42718	13.4462	13.9918
Grand Tack	8to1-0.5-Run05	0.1	11.0769	13.1035	12.5556	13.9668
Grand Tack	8to1-0.5-Run05	0.1	10.5357	12.7561	14.0508	14.1496
Grand Tack	8to1-0.5-Run06	0.1	11.2641	6.72902	11.4814	6.91997
Grand Tack	8to1-0.5-Run06	0.1	5.25951	5.91621	15.2073	13.4667
Grand Tack	8to1-0.5-Run07	0.1	9.25422	9.81371	12.5396	13.1163
Grand Tack	8to1-0.5-Run07	0.1	9.58323	9.29165	13.6558	13.4212
Grand Tack	8to1-0.5-Run08	0.1	9.70364	9.76347	12.8186	14.1441
Grand Tack	8to1-0.5-Run08	0.1	7.34806	2.03891	12.123	4.12893
Grand Tack	8to1-0.5-Run09	0.1	7.87973	2.77467	12.8934	5.15565
Grand Tack	8to1-0.5-Run10	0.1	11.6181	15.3615	11.8729	14.7107
Grand Tack	8to1-0.5-Run10	0.1	7.68185	7.45036	12.8901	11.3333
Grand Tack	8to1-0.5-Run11	0.1	9.19223	3.68339	10.8104	5.86673
Grand Tack	8to1-0.5-Run11	0.1	9.09925	7.36344	15.9331	12.5017
Grand Tack	8to1-0.5-Run12	0.1	12.2631	13.4253	14.4224	14.5686
Grand Tack	8to1-0.5-Run12	0.1	6.22034	2.59756	13.0824	5.08579
Grand Tack	8to1-0.5-Run13	0.1	9.24826	9.37225	14.6753	13.5243
Grand Tack	8to1-0.5-Run13	0.1	10.0696	9.16649	14.7764	13.5417
Grand Tack	8to1-0.5-Run14	0.1	8.10266	8.19159	15.5516	13.5208
Grand Tack	8to1-0.5-Run15	0.1	7.56025	8.38984	14.2553	13.4928
Grand Tack	8to1-0.5-Run15	0.1	8.44836	2.59009	14.2458	5.05021
Grand Tack	8to1-0.5-Run16	0.1	11.8172	10.201	15.5392	13.5268
Grand Tack	8to1-0.5-Run16	0.1	9.38892	14.2672	12.1024	14.3017
Grand Tack	8to1-0.5-Run17	0.1	10.9494	11.4035	15.562	14.8472
Grand Tack	8to1-0.5-Run17	0.1	9.52125	11.4413	12.7585	13.6506
Grand Tack	8to1-0.5-Run18	0.1	10.1161	8.50245	13.8834	13.3961
Grand Tack	8to1-0.5-Run18	0.1	6.18935	1.88628	11.6986	5.82159
Grand Tack	8to1-0.5-Run18	0.1	13.3312	13.0161	14.9325	13.4291
Grand Tack	8to1-0.5-Run19	0.1	8.19921	5.39334	15.3223	7.55579
Grand Tack	8to1-0.5-Run20	0.1	10.4415	7.66519	14.2486	11.4247
Grand Tack	8to1-0.5-Run20	0.1	4.71711	0.48865	12.4675	3.95662
Grand Tack	8to1-0.8-Run01	0.1	10.7121	9.40889	14.929	13.2659
Grand Tack	8to1-0.8-Run01	0.1	8.78811	8.41933	14.9579	13.0986
Grand Tack	8to1-0.8-Run02	0.1	9.9957	10.113	14.9418	13.5092
Grand Tack	8to1-0.8-Run02	0.1	12.2774	15.5755	13.9601	13.5463
Grand Tack	8to1-0.8-Run03	0.1	8.93116	3.06419	12.893	5.08779
Grand Tack	8to1-0.8-Run03	0.1	10.8314	10.7903	13.9198	13.1363
Grand Tack	8to1-0.8-Run04	0.1	11.6801	8.25714	15.4324	12.5162
Grand Tack	8to1-0.8-Run04	0.1	9.78589	2.95145	12.5773	5.10061
Grand Tack	8to1-0.8-Run05	0.1	12.5098	13.534	14.5048	14.2662
Grand Tack	8to1-0.8-Run06	0.1	10.0541	9.08889	14.827	13.9186
Grand Tack	8to1-0.8-Run07	0.1	10.3784	12.038	14.7369	14.1142
Grand Tack	8to1-0.8-Run08	0.1	10.4129	9.52886	14.8905	12.9745
Grand Tack	8to1-0.8-Run08	0.1	9.31501	3.19362	12.6258	5.13992
Grand Tack	8to1-0.8-Run09	0.1	11.3177	11.4238	14.7978	14.3313
Grand Tack	8to1-0.8-Run10	0.1	11.3845	7.29573	14.9162	12.2279
Grand Tack	8to1-0.8-Run11	0.1	6.89149	2.3964	13.1525	5.90352
Grand Tack	8to1-0.8-Run12	0.1	10.0303	12.0091	14.4476	14.0858
Grand Tack	8to1-0.8-Run12	0.1	13.2668	17.274	12.7696	15.2389
Grand Tack	8to1-0.8-Run13	0.1	12.1534	15.7875	13.18	14.8978
Grand Tack	8to1-0.8-Run14	0.1	8.20756	4.02422	13.3501	11.2325
Grand Tack	8to1-0.8-Run15	0.1	7.36117	8.26274	14.3778	14.0705
Grand Tack	8to1-0.8-Run15	0.1	6.67095	4.13155	12.1726	8.54314
Grand Tack	8to1-0.8-Run16	0.1	7.04527	8.92481	7.3341	13.6016
Grand Tack	8to1-0.8-Run17	0.1	11.673	11.1714	15.3912	14.0623
Grand Tack	8to1-0.8-Run18	0.1	8.95143	10.6932	14.7581	14.321
Grand Tack	8to1-0.8-Run18	0.1	7.47561	7.4289	10.5454	13.1371
Grand Tack	1to1-0.2-Run01	0.2	3.31998	5.22067	15.1658	13.2699
Grand Tack	1to1-0.2-Run01	0.2	5.77569	11.5812	14.1197	12.8518
Grand Tack	1to1-0.2-Run02	0.2	6.04868	14.2969	13.9213	13.0249
Grand Tack	1to1-0.2-Run02	0.2	7.23004	3.02548	15.0743	9.23337
Grand Tack	1to1-0.2-Run03	0.2	4.73499	12.5643	14.1028	12.4387
Grand Tack	1to1-0.2-Run03	0.2	6.82831	15.3391	14.9014	14.1997
Grand Tack	1to1-0.2-Run04	0.2	6.02365	7.77214	13.4348	12.9649
Grand Tack	1to1-0.2-Run05	0.2	6.07848	7.35457	14.3819	7.24088
Grand Tack	1to1-0.2-Run06	0.2	4.29869	4.43667	13.2264	5.88092
Grand Tack	1to1-0.2-Run06	0.2	5.04017	9.15103	15.1825	13.3705
Grand Tack	1to1-0.2-Run07	0.2	4.04119	4.31676	15.0514	13.3001
Grand Tack	1to1-0.2-Run07	0.2	6.5434	2.55354	13.6163	5.47941
Grand Tack	1to1-0.2-Run08	0.2	5.7137	12.6564	14.497	13.7196
Grand Tack	1to1-0.2-Run08	0.2	2.86937	0.209708	14.7128	6.45602
Grand Tack	1to1-0.2-Run09	0.2	4.98533	7.41793	14.8484	13.6997
Grand Tack	1to1-0.2-Run10	0.2	4.49061	8.78726	15.1625	14.2578
Grand Tack	1to1-0.2-Run10	0.2	5.69463	1.81473	13.0833	4.26322
Grand Tack	1to1-0.2-Run11	0.2	4.9746	1.60558	13.1559	4.13683
Grand Tack	1to1-0.2-Run11	0.2	3.89338	1.69933	14.8325	13.0738
Grand Tack	1to1-0.2-Run12	0.2	6.20008	8.54321	13.9481	12.922
Grand Tack	1to1-0.2-Run12	0.2	4.18067	2.63675	14.4767	5.89723
Grand Tack	1to1-0.5-Run01	0.2	6.49929	7.70359	14.4058	13.6063
Grand Tack	1to1-0.5-Run02	0.2	4.7946	15.1268	14.1846	14.2507
Grand Tack	1to1-0.5-Run03	0.2	5.94735	15.3992	14.3114	13.5897
Grand Tack	1to1-0.5-Run03	0.2	5.80072	13.1451	14.2914	13.845
Grand Tack	1to1-0.5-Run04	0.2	4.17829	5.9248	14.6155	13.2639
Grand Tack	1to1-0.5-Run05	0.2	2.36511	2.16667	15.6093	11.9922
Grand Tack	1to1-0.5-Run05	0.2	7.37786	9.88974	14.0386	11.9704
Grand Tack	1to1-0.5-Run06	0.2	5.36084	13.1544	13.3214	12.2022
Grand Tack	1to1-0.5-Run07	0.2	6.42538	14.7029	13.9918	14.3459
Grand Tack	1to1-0.5-Run08	0.2	5.50032	13.0331	14.2433	13.2222
Grand Tack	1to1-0.5-Run08	0.2	6.20008	12.0673	13.9823	13.6846
Grand Tack	1to1-0.5-Run09	0.2	3.92675	5.40649	15.3264	13.4721
Grand Tack	1to1-0.5-Run09	0.2	6.47187	16.7426	13.674	14.1871
Grand Tack	1to1-0.5-Run10	0.2	5.67317	14.4594	13.8275	13.8485
Grand Tack	1to1-0.5-Run10	0.2	6.90818	16.51	14.5204	14.3521
Grand Tack	1to1-0.5-Run11	0.2	5.29408	2.6862	13.9965	4.79177
Grand Tack	1to1-0.5-Run11	0.2	7.91311	12.6392	14.503	13.7219
Grand Tack	1to1-0.5-Run12	0.2	6.49214	12.7114	14.1081	13.3623
Grand Tack	1to1-0.8-Run02	0.2	5.24044	13.1186	13.9675	12.8677
Grand Tack	1to1-0.8-Run02	0.2	6.76036	11.5007	13.8442	11.4692
Grand Tack	1to1-0.8-Run03	0.2	4.03523	14.6529	11.9807	13.6244
Grand Tack	1to1-0.8-Run03	0.2	5.39899	11.9305	13.7285	12.4187
Grand Tack	1to1-0.8-Run04	0.2	5.5635	15.2591	13.7195	13.0147
Grand Tack	1to1-0.8-Run04	0.2	5.88059	17.5002	13.4835	14.6853
Grand Tack	1to1-0.8-Run05	0.2	4.58241	8.32064	13.3203	13.3673
Grand Tack	1to1-0.8-Run06	0.2	6.29067	15.6126	13.4987	13.3573
Grand Tack	1to1-0.8-Run06	0.2	5.0056	10.4477	13.6085	13.6629
Grand Tack	1to1-0.8-Run08	0.2	6.61969	14.5962	13.869	13.1227
Grand Tack	1to1-0.8-Run08	0.2	5.35965	14.8432	12.8824	13.4503
Grand Tack	1to1-0.8-Run10	0.2	3.25441	5.74935	14.2106	13.679
Grand Tack	1to1-0.8-Run10	0.2	4.00782	2.4565	13.0823	5.87673
Grand Tack	2to1-0.2-Run01	0.2	5.07355	8.38336	14.5933	13.5051
Grand Tack	2to1-0.2-Run01	0.2	6.85811	4.25107	14.0975	8.17716
Grand Tack	2to1-0.2-Run02	0.2	4.32491	3.64467	13.772	6.23043
Grand Tack	2to1-0.2-Run02	0.2	6.9201	9.58882	14.4008	14.3397
Grand Tack	2to1-0.2-Run03	0.2	5.46932	2.55633	14.3498	6.30625
Grand Tack	2to1-0.2-Run04	0.2	6.45041	12.3378	13.9263	13.057
Grand Tack	2to1-0.2-Run04	0.2	4.86255	10.3162	5.94821	12.3485
Grand Tack	2to1-0.2-Run05	0.2	5.85079	8.97938	14.3467	13.6336
Grand Tack	2to1-0.2-Run05	0.2	5.56946	8.81776	14.8254	13.9767
Grand Tack	2to1-0.2-Run06	0.2	7.06315	7.20588	14.4259	11.131
Grand Tack	2to1-0.2-Run06	0.2	5.48124	3.47088	13.6133	5.71017
Grand Tack	2to1-0.2-Run07	0.2	5.73516	9.63103	13.8343	11.7771
Grand Tack	2to1-0.2-Run07	0.2	5.97954	3.53136	14.485	6.53284
Grand Tack	2to1-0.2-Run08	0.2	4.09007	4.49686	14.1065	13.2845
Grand Tack	2to1-0.2-Run08	0.2	6.63638	6.98676	15.0634	11.9889
Grand Tack	2to1-0.2-Run09	0.2	6.97017	8.07072	14.6332	11.1219
Grand Tack	2to1-0.2-Run09	0.2	5.01752	5.01445	14.3883	9.58228
Grand Tack	2to1-0.2-Run10	0.2	5.93901	8.05956	13.6725	12.9705
Grand Tack	2to1-0.2-Run10	0.2	6.24061	5.09461	13.4092	11.255
Grand Tack	2to1-0.5-Run01	0.2	5.00321	13.8418	13.6415	13.4114
Grand Tack	2to1-0.5-Run01	0.2	5.94735	7.83941	13.7114	10.5347
Grand Tack	2to1-0.5-Run02	0.2	3.00407	1.24711	16.1221	13.2058
Grand Tack	2to1-0.5-Run03	0.2	9.21965	14.4287	14.4739	13.0982
Grand Tack	2to1-0.5-Run03	0.2	6.37293	13.567	14.2573	12.6669
Grand Tack	2to1-0.5-Run04	0.2	8.16345	16.4494	13.3077	13.8432
Grand Tack	2to1-0.5-Run04	0.2	6.17862	15.533	14.1107	14.2981
Grand Tack	2to1-0.5-Run05	0.2	8.82983	11.4306	12.9407	12.7064
Grand Tack	2to1-0.5-Run05	0.2	7.39098	8.63769	14.2421	9.45451
Grand Tack	2to1-0.5-Run06	0.2	6.81996	15.0771	12.6386	14.2098
Grand Tack	2to1-0.5-Run06	0.2	5.13911	16.0484	14.1304	14.2857
Grand Tack	2to1-0.5-Run07	0.2	7.79152	11.7041	14.1115	14.116
Grand Tack	2to1-0.5-Run07	0.2	5.11527	7.40619	12.5591	10.8122
Grand Tack	2to1-0.5-Run08	0.2	4.26173	4.16459	13.9829	8.81584
Grand Tack	2to1-0.5-Run08	0.2	4.96745	7.29559	15.0566	12.3562
Grand Tack	2to1-0.5-Run08	0.2	7.02024	4.35943	15.6981	13.0183
Grand Tack	2to1-0.5-Run09	0.2	4.27604	4.10641	14.3327	12.7254
Grand Tack	2to1-0.5-Run09	0.2	8.81195	15.5351	12.7678	13.4714
Grand Tack	2to1-0.5-Run09	0.2	8.13484	16.0033	14.0168	13.9679
Grand Tack	2to1-0.5-Run10	0.2	5.97596	11.3645	14.1832	12.1903
Grand Tack	2to1-0.5-Run10	0.2	7.13348	2.15581	14.2718	5.15112
Grand Tack	2to1-0.8-Run01	0.2	8.1718	11.874	14.4052	12.9286
Grand Tack	2to1-0.8-Run02	0.2	7.58886	16.251	12.411	13.7434
Grand Tack	2to1-0.8-Run03	0.2	5.38468	11.499	13.1771	9.70628
Grand Tack	2to1-0.8-Run03	0.2	8.1563	14.8444	14.5313	13.3839
Grand Tack	2to1-0.8-Run04	0.2	5.55515	13.5234	14.371	13.4601
Grand Tack	2to1-0.8-Run05	0.2	8.38876	17.534	13.5637	14.7554
Grand Tack	2to1-0.8-Run05	0.2	6.20961	11.5803	14.7906	13.5153
Grand Tack	2to1-0.8-Run06	0.2	7.39813	12.1813	12.8845	13.5092
Grand Tack	2to1-0.8-Run07	0.2	6.23584	11.9154	14.5431	13.8049
Grand Tack	2to1-0.8-Run08	0.2	5.19276	2.12091	11.5154	4.88819
Grand Tack	2to1-0.8-Run08	0.2	6.64949	15.8477	13.9632	13.9212
Grand Tack	2to1-0.8-Run09	0.2	3.72529	3.50654	13.6229	13.6344
Grand Tack	2to1-0.8-Run10	0.2	8.23021	10.1544	13.9471	10.7508
Grand Tack	4to1-0.2-Run01	0.2	6.42061	3.21287	14.9638	6.27213
Grand Tack	4to1-0.2-Run01	0.2	5.8198	4.09319	15.0324	7.64348
Grand Tack	4to1-0.2-Run02	0.2	4.84347	3.97326	15.1436	12.3176
Grand Tack	4to1-0.2-Run02	0.2	5.29647	2.04685	13.3549	5.72201
Grand Tack	4to1-0.2-Run03	0.2	5.32985	5.31213	15.2505	12.31
Grand Tack	4to1-0.2-Run03	0.2	8.60095	8.73974	14.2364	12.2358
Grand Tack	4to1-0.2-Run04	0.2	7.53403	12.2912	14.9102	14.2999
Grand Tack	4to1-0.2-Run05	0.2	3.35097	1.71342	15.1601	12.3123
Grand Tack	4to1-0.2-Run05	0.2	5.46098	5.95962	16.3086	13.4848
Grand Tack	4to1-0.2-Run06	0.2	9.51052	5.77567	15.5946	10.9743
Grand Tack	4to1-0.2-Run06	0.2	6.47306	8.8941	13.7281	13.4852
Grand Tack	4to1-0.2-Run07	0.2	6.83784	0.692822	14.4143	11.7635
Grand Tack	4to1-0.2-Run07	0.2	5.5337	4.19038	14.5611	14.3388
Grand Tack	4to1-0.2-Run08	0.2	4.9448	3.37297	15.7282	12.9621
Grand Tack	4to1-0.2-Run08	0.2	7.03692	8.33032	14.9514	13.85
Grand Tack	4to1-0.2-Run09	0.2	4.7791	0.707192	14.1006	4.17148
Grand Tack	4to1-0.2-Run09	0.2	6.71387	5.23214	16.0251	13.3556
Grand Tack	4to1-0.2-Run10	0.2	7.08342	0.909967	14.3676	8.41554
Grand Tack	4to1-0.5-Run01	0.2	9.28402	7.26989	14.2446	7.54298
Grand Tack	4to1-0.5-Run01	0.2	8.3065	13.3287	14.4666	12.3267
Grand Tack	4to1-0.5-Run02	0.2	4.01258	4.28121	14.8944	8.83203
Grand Tack	4to1-0.5-Run02	0.2	4.13775	6.98314	5.37275	14.0421
Grand Tack	4to1-0.5-Run03	0.2	7.43508	1.49775	12.5809	3.95983
Grand Tack	4to1-0.5-Run03	0.2	8.50439	5.23547	13.8632	8.26583
Grand Tack	4to1-0.5-Run03	0.2	4.99606	7.04934	14.9849	11.5324
Grand Tack	4to1-0.5-Run04	0.2	4.31299	2.09331	12.0946	5.38715
Grand Tack	4to1-0.5-Run04	0.2	8.986	10.1703	15.1578	12.2027
Grand Tack	4to1-0.5-Run05	0.2	8.87036	9.97504	15.4733	13.7942
Grand Tack	4to1-0.5-Run06	0.2	7.73787	11.8579	14.6189	13.3707
Grand Tack	4to1-0.5-Run06	0.2	8.47936	6.17426	14.7435	13.0032
Grand Tack	4to1-0.5-Run07	0.2	7.33614	6.38719	12.5032	8.70245
Grand Tack	4to1-0.5-Run07	0.2	6.02126	4.09182	15.3656	7.61504
Grand Tack	4to1-0.5-Run08	0.2	5.25355	0.969992	15.5002	10.4953
Grand Tack	4to1-0.5-Run08	0.2	7.93099	11.4038	15.0624	14.4449
Grand Tack	4to1-0.5-Run09	0.2	8.4424	10.5386	14.8848	13.584
Grand Tack	4to1-0.5-Run09	0.2	6.39796	11.7855	14.8715	13.9667
Grand Tack	4to1-0.5-Run10	0.2	9.33766	8.18048	15.1225	13.3523
Grand Tack	4to1-0.8-Run01	0.2	6.95944	5.7435	12.7861	6.34728
Grand Tack	4to1-0.8-Run01	0.2	7.8845	11.2034	14.4416	13.6841
Grand Tack	4to1-0.8-Run02	0.2	6.59943	15.5164	13.6626	14.7316
Grand Tack	4to1-0.8-Run03	0.2	6.84023	5.16833	11.7221	5.53774
Grand Tack	4to1-0.8-Run03	0.2	4.13775	8.15112	14.2206	11.5668
Grand Tack	4to1-0.8-Run04	0.2	6.63519	13.9496	13.8345	13.6847
Grand Tack	4to1-0.8-Run04	0.2	9.64165	12.8508	13.1567	13.3132
Grand Tack	4to1-0.8-Run05	0.2	6.91533	7.87125	12.8225	8.71415
Grand Tack	4to1-0.8-Run05	0.2	8.10742	11.1154	14.6802	13.9438
Grand Tack	4to1-0.8-Run06	0.2	8.6081	7.4216	12.0607	10.5593
Grand Tack	4to1-0.8-Run06	0.2	7.64966	14.0288	14.5045	13.7108
Grand Tack	4to1-0.8-Run07	0.2	8.03709	13.9814	14.2254	13.9349
Grand Tack	4to1-0.8-Run07	0.2	10.2651	15.6565	14.7218	13.6588
Grand Tack	4to1-0.8-Run08	0.2	9.377	12.8375	13.1888	11.6027
Grand Tack	4to1-0.8-Run08	0.2	8.57234	15.952	13.2947	14.4198
Grand Tack	4to1-0.8-Run09	0.2	6.10352	6.44259	12.7943	9.06169
Grand Tack	4to1-0.8-Run09	0.2	6.41704	15.1969	13.9526	13.5422
Grand Tack	4to1-0.8-Run10	0.2	9.16362	4.63364	13.1341	5.6268
Grand Tack	8to1-0.2-Run01	0.2	5.23567	0.620807	13.0489	4.68776
Grand Tack	8to1-0.2-Run01	0.2	5.48601	7.89575	14.3629	14.0162
Grand Tack	8to1-0.2-Run01	0.2	6.0463	2.49501	16.0935	12.8018
Grand Tack	8to1-0.2-Run02	0.2	6.11067	5.12894	15.5904	12.8639
Grand Tack	8to1-0.2-Run02	0.2	7.93934	8.41173	13.6269	13.3972
Grand Tack	8to1-0.2-Run03	0.2	4.16756	5.03904	16.5168	13.2022
Grand Tack	8to1-0.2-Run03	0.2	5.97596	3.62982	12.8296	12.1518
Grand Tack	8to1-0.2-Run04	0.2	8.37088	5.29224	14.699	14.3056
Grand Tack	8to1-0.2-Run04	0.2	3.55721	5.96247	16.0357	12.1893
Grand Tack	8to1-0.2-Run05	0.2	5.02825	2.37199	15.0048	9.11854
Grand Tack	8to1-0.2-Run06	0.2	7.37071	7.3265	15.3257	10.4657
Grand Tack	8to1-0.2-Run06	0.2	7.17878	8.62948	15.0017	14.218
Grand Tack	8to1-0.2-Run07	0.2	4.93288	6.91558	14.8835	14.4331
Grand Tack	8to1-0.2-Run07	0.2	6.43134	5.3395	12.9978	11.7823
Grand Tack	8to1-0.2-Run08	0.2	6.67095	0.801589	14.0104	10.5579
Grand Tack	8to1-0.2-Run09	0.2	6.17743	7.01631	15.4853	12.7224
Grand Tack	8to1-0.2-Run09	0.2	9.13739	-0.353488	14.2711	0.600237
Grand Tack	8to1-0.2-Run10	0.2	9.39012	3.86322	14.1888	7.17583
Grand Tack	8to1-0.2-Run10	0.2	5.01037	4.79713	16.5007	14.5638
Grand Tack	8to1-0.5-Run01	0.2	8.96096	8.21133	12.7126	13.9647
Grand Tack	8to1-0.5-Run02	0.2	9.60112	8.02573	12.7567	12.3314
Grand Tack	8to1-0.5-Run02	0.2	9.85622	13.5879	14.1886	14.0135
Grand Tack	8to1-0.5-Run03	0.2	6.11186	5.45791	12.9063	11.8135
Grand Tack	8to1-0.5-Run03	0.2	9.26256	12.7927	15.276	14.6433
Grand Tack	8to1-0.5-Run04	0.2	7.64132	7.73297	14.2527	14.0076
Grand Tack	8to1-0.5-Run05	0.2	9.74298	12.9014	13.2416	13.962
Grand Tack	8to1-0.5-Run05	0.2	8.55684	12.4463	14.7049	14.2449
Grand Tack	8to1-0.5-Run06	0.2	10.6895	6.72009	12.2603	6.93105
Grand Tack	8to1-0.5-Run06	0.2	2.82049	4.92379	16.4217	13.8477
Grand Tack	8to1-0.5-Run07	0.2	7.66754	9.4851	13.0813	13.1701
Grand Tack	8to1-0.5-Run07	0.2	7.85947	8.7471	14.9813	13.5084
Grand Tack	8to1-0.5-Run08	0.2	7.71284	9.2877	13.7012	14.1504
Grand Tack	8to1-0.5-Run08	0.2	5.28574	2.01854	13.2316	4.12649
Grand Tack	8to1-0.5-Run09	0.2	5.64814	2.75849	13.6231	5.14948
Grand Tack	8to1-0.5-Run10	0.2	10.9518	15.1059	12.5453	14.5938
Grand Tack	8to1-0.5-Run10	0.2	6.24776	7.42154	14.4255	12.2131
Grand Tack	8to1-0.5-Run11	0.2	7.58409	3.6094	10.979	5.85169
Grand Tack	8to1-0.5-Run11	0.2	6.24061	6.95202	16.4435	12.9055
Grand Tack	8to1-0.5-Run12	0.2	10.4535	13.1428	14.807	14.5153
Grand Tack	8to1-0.5-Run12	0.2	3.78966	2.56577	13.5169	5.08792
Grand Tack	8to1-0.5-Run13	0.2	6.81996	8.96939	15.495	13.6162
Grand Tack	8to1-0.5-Run13	0.2	7.81178	8.5351	14.9916	13.8163
Grand Tack	8to1-0.5-Run14	0.2	5.34415	7.57674	15.7809	13.6263
Grand Tack	8to1-0.5-Run15	0.2	4.86493	7.73041	14.4689	13.47
Grand Tack	8to1-0.5-Run15	0.2	5.84126	2.5309	15.0097	5.0275
Grand Tack	8to1-0.5-Run16	0.2	9.37223	9.8674	15.8988	13.5894
Grand Tack	8to1-0.5-Run16	0.2	7.75814	14.0296	12.3935	14.2379
Grand Tack	8to1-0.5-Run17	0.2	9.46879	10.7295	15.9162	14.8918
Grand Tack	8to1-0.5-Run17	0.2	7.83324	10.9615	13.2702	13.6976
Grand Tack	8to1-0.5-Run18	0.2	7.68542	7.97768	14.5563	13.3754
Grand Tack	8to1-0.5-Run18	0.2	4.33564	1.45327	13.3968	6.25428
Grand Tack	8to1-0.5-Run18	0.2	11.6992	12.9228	15.3568	13.4158
Grand Tack	8to1-0.5-Run19	0.2	6.32644	5.27219	15.8688	7.5828
Grand Tack	8to1-0.5-Run20	0.2	8.60691	7.45065	14.9987	11.4865
Grand Tack	8to1-0.5-Run20	0.2	2.9099	0.485907	13.5562	3.95981
Grand Tack	8to1-0.8-Run01	0.2	8.36253	8.87577	15.4992	13.2401
Grand Tack	8to1-0.8-Run01	0.2	6.30617	8.02463	15.5776	13.0292
Grand Tack	8to1-0.8-Run02	0.2	8.13961	9.54229	15.517	13.6249
Grand Tack	8to1-0.8-Run02	0.2	10.8325	15.7294	14.6156	13.6918
Grand Tack	8to1-0.8-Run03	0.2	6.92606	3.05255	13.9191	5.08286
Grand Tack	8to1-0.8-Run03	0.2	9.14812	10.1937	14.6623	13.094
Grand Tack	8to1-0.8-Run04	0.2	9.12786	7.81106	15.9336	12.7189
Grand Tack	8to1-0.8-Run04	0.2	8.08477	2.92208	13.5697	5.09369
Grand Tack	8to1-0.8-Run05	0.2	10.7849	13.348	15.0818	14.3036
Grand Tack	8to1-0.8-Run06	0.2	7.94411	8.46556	15.4628	14.2729
Grand Tack	8to1-0.8-Run07	0.2	8.40902	11.8972	15.2838	14.3701
Grand Tack	8to1-0.8-Run08	0.2	7.88569	9.19503	15.3528	12.9312
Grand Tack	8to1-0.8-Run08	0.2	7.62939	3.14391	13.6198	5.12746
Grand Tack	8to1-0.8-Run09	0.2	9.16004	11.0572	15.4092	14.3686
Grand Tack	8to1-0.8-Run10	0.2	9.05633	6.59441	15.6003	12.3987
Grand Tack	8to1-0.8-Run11	0.2	4.48108	2.35516	14.2394	5.91095
Grand Tack	8to1-0.8-Run12	0.2	8.01325	11.5335	14.9564	14.0683
Grand Tack	8to1-0.8-Run12	0.2	12.3072	16.996	12.9201	15.0231
Grand Tack	8to1-0.8-Run13	0.2	10.6478	15.5512	13.2465	14.7837
Grand Tack	8to1-0.8-Run14	0.2	5.89013	2.82607	14.5298	11.8788
Grand Tack	8to1-0.8-Run15	0.2	4.77552	7.44198	15.1684	14.1047
Grand Tack	8to1-0.8-Run15	0.2	4.27127	3.89787	12.9964	8.58243
Grand Tack	8to1-0.8-Run16	0.2	5.15461	8.36119	6.21923	13.5742
Grand Tack	8to1-0.8-Run17	0.2	9.87172	10.4303	16.025	14.0737
Grand Tack	8to1-0.8-Run18	0.2	6.36101	10.4695	15.0614	14.2541
Grand Tack	8to1-0.8-Run18	0.2	5.63622	6.67312	11.2786	13.3287
Grand Tack	1to1-0.2-Run01	0.3	2.4128	4.58824	15.7368	13.7779
Grand Tack	1to1-0.2-Run01	0.3	4.6432	11.6608	14.9291	13.2146
Grand Tack	1to1-0.2-Run02	0.3	5.04732	14.5153	14.8284	13.2222
Grand Tack	1to1-0.2-Run02	0.3	5.8651	2.45211	15.7125	9.05718
Grand Tack	1to1-0.2-Run03	0.3	3.6788	13.1845	14.8925	13.1788
Grand Tack	1to1-0.2-Run03	0.3	5.40257	15.5232	15.6216	14.4372
Grand Tack	1to1-0.2-Run04	0.3	5.05805	7.53664	14.0918	13.4527
Grand Tack	1to1-0.2-Run05	0.3	4.75883	7.28313	15.1379	7.22274
Grand Tack	1to1-0.2-Run06	0.3	3.35217	4.1592	14.3338	5.60669
Grand Tack	1to1-0.2-Run06	0.3	3.89814	9.02449	15.8668	13.5652
Grand Tack	1to1-0.2-Run07	0.3	2.88248	3.5945	15.6859	13.4995
Grand Tack	1to1-0.2-Run07	0.3	5.56707	2.37083	14.5465	5.23552
Grand Tack	1to1-0.2-Run08	0.3	4.42624	12.9354	15.289	14.1642
Grand Tack	1to1-0.2-Run08	0.3	2.00272	0.183354	15.4858	6.44401
Grand Tack	1to1-0.2-Run09	0.3	3.82662	7.16869	15.401	14.0692
Grand Tack	1to1-0.2-Run10	0.3	3.49641	8.58606	15.6785	14.6275
Grand Tack	1to1-0.2-Run10	0.3	4.86135	1.80401	14.035	4.25808
Grand Tack	1to1-0.2-Run11	0.3	3.9041	1.58304	14.1322	4.09676
Grand Tack	1to1-0.2-Run11	0.3	2.6691	1.09367	15.505	13.6567
Grand Tack	1to1-0.2-Run12	0.3	5.08547	8.50745	14.5854	13.5102
Grand Tack	1to1-0.2-Run12	0.3	3.24011	2.46599	15.395	5.76894
Grand Tack	1to1-0.5-Run01	0.3	5.2464	7.31542	15.066	14.0525
Grand Tack	1to1-0.5-Run02	0.3	3.57032	15.3493	15.0261	14.556
Grand Tack	1to1-0.5-Run03	0.3	4.76956	15.8233	15.2642	13.9992
Grand Tack	1to1-0.5-Run03	0.3	4.67062	13.2759	14.9631	14.2055
Grand Tack	1to1-0.5-Run04	0.3	3.09944	5.45111	15.2827	13.8146
Grand Tack	1to1-0.5-Run05	0.3	1.47581	1.51602	16.1061	12.2538
Grand Tack	1to1-0.5-Run05	0.3	6.29544	9.866	14.8078	12.3462
Grand Tack	1to1-0.5-Run06	0.3	4.22001	13.5026	14.1248	12.6145
Grand Tack	1to1-0.5-Run07	0.3	5.16891	14.9187	14.6654	14.6756
Grand Tack	1to1-0.5-Run08	0.3	4.31418	13.2749	15.1073	13.6259
Grand Tack	1to1-0.5-Run08	0.3	5.0199	12.1518	14.6449	14.1117
Grand Tack	1to1-0.5-Run09	0.3	2.92659	4.97093	15.9406	13.961
Grand Tack	1to1-0.5-Run09	0.3	5.28097	16.9922	14.5899	14.4065
Grand Tack	1to1-0.5-Run10	0.3	4.46439	14.7719	14.5388	14.2549
Grand Tack	1to1-0.5-Run10	0.3	5.56588	16.8208	15.3311	14.6414
Grand Tack	1to1-0.5-Run11	0.3	4.32134	2.59966	14.9148	4.73506
Grand Tack	1to1-0.5-Run11	0.3	6.67214	12.7944	15.06	14.1612
Grand Tack	1to1-0.5-Run12	0.3	5.28812	12.8527	14.9173	13.7433
Grand Tack	1to1-0.8-Run02	0.3	4.0853	13.2544	14.8882	13.0996
Grand Tack	1to1-0.8-Run02	0.3	5.60522	11.5207	14.6163	11.5548
Grand Tack	1to1-0.8-Run03	0.3	3.06845	15.1225	12.9541	14.1088
Grand Tack	1to1-0.8-Run03	0.3	4.19259	11.8529	14.599	12.4624
Grand Tack	1to1-0.8-Run04	0.3	4.32014	15.6365	14.7132	13.3384
Grand Tack	1to1-0.8-Run04	0.3	4.60863	17.4086	14.4646	14.6097
Grand Tack	1to1-0.8-Run05	0.3	3.65973	8.14423	13.7771	13.9076
Grand Tack	1to1-0.8-Run06	0.3	5.04494	15.8332	14.4395	13.5496
Grand Tack	1to1-0.8-Run06	0.3	3.96132	10.4577	14.3428	14.1388
Grand Tack	1to1-0.8-Run08	0.3	5.41329	14.792	14.7701	13.322
Grand Tack	1to1-0.8-Run08	0.3	4.25696	15.2196	13.7265	13.8192
Grand Tack	1to1-0.8-Run10	0.3	2.37226	5.26978	14.7921	14.1848
Grand Tack	1to1-0.8-Run10	0.3	3.16143	2.41266	13.7768	5.85767
Grand Tack	2to1-0.2-Run01	0.3	3.96013	8.16823	15.2155	14.0419
Grand Tack	2to1-0.2-Run01	0.3	5.59807	4.22485	15.0541	8.18758
Grand Tack	2to1-0.2-Run02	0.3	3.3319	3.50488	14.6878	6.17804
Grand Tack	2to1-0.2-Run02	0.3	5.72801	9.25109	14.9409	14.5691
Grand Tack	2to1-0.2-Run03	0.3	4.1616	2.21353	15.2287	6.23697
Grand Tack	2to1-0.2-Run04	0.3	5.17488	12.4084	14.6035	13.2625
Grand Tack	2to1-0.2-Run04	0.3	4.18425	10.2556	5.52178	12.6066
Grand Tack	2to1-0.2-Run05	0.3	4.68373	8.70099	15.0556	13.8275
Grand Tack	2to1-0.2-Run05	0.3	4.48108	8.46328	15.2133	14.2051
Grand Tack	2to1-0.2-Run06	0.3	5.77569	6.88069	15.127	11.2556
Grand Tack	2to1-0.2-Run06	0.3	4.25816	3.4162	14.4861	5.6749
Grand Tack	2to1-0.2-Run07	0.3	4.5526	9.53402	14.6222	12.0557
Grand Tack	2to1-0.2-Run07	0.3	5.06282	3.48069	15.0654	6.52924
Grand Tack	2to1-0.2-Run08	0.3	2.97189	3.7195	15.203	13.6519
Grand Tack	2to1-0.2-Run08	0.3	5.20825	6.63784	15.5005	12.0439
Grand Tack	2to1-0.2-Run09	0.3	5.70774	7.85078	15.2317	11.2328
Grand Tack	2to1-0.2-Run09	0.3	3.80039	4.78717	15.23	9.62743
Grand Tack	2to1-0.2-Run10	0.3	4.72426	7.68479	14.3966	13.289
Grand Tack	2to1-0.2-Run10	0.3	4.81367	4.63599	14.0532	11.3607
Grand Tack	2to1-0.5-Run01	0.3	3.68118	13.9466	14.4899	13.6024
Grand Tack	2to1-0.5-Run01	0.3	4.74572	7.8056	14.458	10.6519
Grand Tack	2to1-0.5-Run02	0.3	2.01225	0.666926	16.7572	13.5193
Grand Tack	2to1-0.5-Run03	0.3	7.84874	14.8441	15.1314	13.5082
Grand Tack	2to1-0.5-Run03	0.3	4.98414	13.6356	15.0913	12.7916
Grand Tack	2to1-0.5-Run04	0.3	6.99043	16.3955	14.2118	13.8025
Grand Tack	2to1-0.5-Run04	0.3	4.84824	15.6737	14.9166	14.4728
Grand Tack	2to1-0.5-Run05	0.3	7.71165	11.4195	13.3304	12.8261
Grand Tack	2to1-0.5-Run05	0.3	6.17981	8.62212	15.0621	9.49982
Grand Tack	2to1-0.5-Run06	0.3	5.62072	15.307	13.2112	14.5017
Grand Tack	2to1-0.5-Run06	0.3	3.91364	16.1692	15.1301	14.4108
Grand Tack	2to1-0.5-Run07	0.3	6.42896	11.6828	14.5459	14.3693
Grand Tack	2to1-0.5-Run07	0.3	4.10557	7.18871	13.1254	11.0029
Grand Tack	2to1-0.5-Run08	0.3	3.29018	3.9342	14.7885	8.8244
Grand Tack	2to1-0.5-Run08	0.3	3.64065	7.00245	15.8082	12.411
Grand Tack	2to1-0.5-Run08	0.3	5.79238	4.02014	16.22	13.6283
Grand Tack	2to1-0.5-Run09	0.3	3.26633	3.7493	14.9963	13.3952
Grand Tack	2to1-0.5-Run09	0.3	7.72715	15.7924	13.4166	13.6979
Grand Tack	2to1-0.5-Run09	0.3	6.85811	16.326	14.87	14.2529
Grand Tack	2to1-0.5-Run10	0.3	4.7648	11.2458	15.1152	12.2603
Grand Tack	2to1-0.5-Run10	0.3	6.00576	2.13609	14.9377	5.14787
Grand Tack	2to1-0.8-Run01	0.3	7.02858	11.9231	14.9871	13.1628
Grand Tack	2to1-0.8-Run02	0.3	6.52313	16.4312	13.2003	13.8949
Grand Tack	2to1-0.8-Run03	0.3	4.18067	11.2604	14.1117	9.50605
Grand Tack	2to1-0.8-Run03	0.3	6.7234	15.0776	15.2469	13.6044
Grand Tack	2to1-0.8-Run04	0.3	4.24743	13.6727	15.1584	13.7636
Grand Tack	2to1-0.8-Run05	0.3	7.1311	17.4991	14.3734	14.7271
Grand Tack	2to1-0.8-Run05	0.3	5.0652	11.5002	15.4588	13.6691
Grand Tack	2to1-0.8-Run06	0.3	6.31809	12.3296	13.3399	13.9579
Grand Tack	2to1-0.8-Run07	0.3	4.99368	11.8768	15.0254	14.1217
Grand Tack	2to1-0.8-Run08	0.3	4.30822	2.08143	12.3414	4.86175
Grand Tack	2to1-0.8-Run08	0.3	5.30958	15.8833	14.8397	13.9529
Grand Tack	2to1-0.8-Run09	0.3	2.61426	2.75258	13.9123	14.0313
Grand Tack	2to1-0.8-Run10	0.3	7.08699	10.1524	14.7046	10.8745
Grand Tack	4to1-0.2-Run01	0.3	5.20825	3.0682	15.2417	6.23907
Grand Tack	4to1-0.2-Run01	0.3	4.77791	3.88758	15.6559	7.66042
Grand Tack	4to1-0.2-Run02	0.3	3.56674	3.60089	15.7419	12.6732
Grand Tack	4to1-0.2-Run02	0.3	4.07696	1.95358	13.8681	5.69473
Grand Tack	4to1-0.2-Run03	0.3	4.06027	4.7244	15.7228	12.5112
Grand Tack	4to1-0.2-Run03	0.3	7.30395	8.42329	14.5066	12.2434
Grand Tack	4to1-0.2-Run04	0.3	6.24299	12.2441	15.3096	14.4716
Grand Tack	4to1-0.2-Run05	0.3	2.22445	1.01338	15.7116	12.7234
Grand Tack	4to1-0.2-Run05	0.3	4.07696	5.2874	16.6819	13.8294
Grand Tack	4to1-0.2-Run06	0.3	8.07881	5.49688	16.0381	11.2192
Grand Tack	4to1-0.2-Run06	0.3	5.31554	8.54678	14.3005	13.5574
Grand Tack	4to1-0.2-Run07	0.3	5.30958	0.652616	14.9531	11.7739
Grand Tack	4to1-0.2-Run07	0.3	4.06504	3.53009	15.08	14.5853
Grand Tack	4to1-0.2-Run08	0.3	3.54171	2.85724	16.0262	13.3786
Grand Tack	4to1-0.2-Run08	0.3	5.8043	7.90229	15.7014	13.9602
Grand Tack	4to1-0.2-Run09	0.3	3.68476	0.668767	14.966	4.15113
Grand Tack	4to1-0.2-Run09	0.3	4.88281	4.39696	16.3223	13.6227
Grand Tack	4to1-0.2-Run10	0.3	5.82576	0.846673	14.9122	8.44252
Grand Tack	4to1-0.5-Run01	0.3	8.04424	7.26972	14.9722	7.5462
Grand Tack	4to1-0.5-Run01	0.3	6.95705	13.3109	15.2395	12.3475
Grand Tack	4to1-0.5-Run02	0.3	2.89798	4.03226	15.2908	8.85883
Grand Tack	4to1-0.5-Run02	0.3	3.32713	6.31938	4.78137	14.2355
Grand Tack	4to1-0.5-Run03	0.3	6.37889	1.48863	13.5578	3.95474
Grand Tack	4to1-0.5-Run03	0.3	7.08103	5.17323	14.4595	8.27989
Grand Tack	4to1-0.5-Run03	0.3	3.86834	6.72209	15.5611	11.6948
[truncated: 1,798 more rows]
